# Supplementary material for: CRISPR-mediated multiplexed live cell imaging of nonrepetitive genomic loci with one guide RNA per locus
Source: Nat Commun. 2022 Apr 6;13:1871. doi: 10.1038/s41467-022-29343-z (PMC8987088; doi:10.1038/s41467-022-29343-z)
Supplement: Supplementary file 12 — Source Data File [file 41467_2022_29343_MOESM12_ESM.xlsx]

## Sheet: Figure 2b
Figure 2b
U2OS Nucleus	# Green Dots	# Red Dots	# Yellow Dots
001	4	4	4
003	3	3	3
004	3	3	3
005	2	3	2
006	4	4	4
007	3	3	3
008	4	3	3
009	4	4	4
Total	27	27	26
Specificity (#Yellow/#Green)	96.2963

## Sheet: Figure 2c
Figure 2c
ARPE-19 Nucleus	# Green Dots	# Red Dots	# Yellow Dots
001 Nucleus 1	2	2	2
001 Nucleus 2	2	2	2
002 Nucleus 1	2	2	2
002 Nucleus 2	1	1	1
003	2	2	2
004	2	2	2
005	4	4	4
006 Nucleus 1	1	1	1
006 Nucleus 2	3	3	3
007	4	4	4
009	2	2	2
010	4	4	4
011	4	4	4
012	3	3	3
013	2	2	2
014	2	2	2
Total	40	40	40
Specificity (#Yellow/#Green)	100

## Sheet: Figure 2d
Figure 2d
ARPE-19 No dCas9
		0 spots	1 spot	2 spots	3 spots	4 spots	5 spots	6 spots
	# Nuclei
	1	1
	1	1
	2				1	1
	1	1
	1	1
	1	1
	3	3
	1	1
	1	1
	4	2		1		1
	3	1	1			1
	3	3
	2	2
	9	7	1			1
	4	4
	1	1
	5	5
	3	3
	8	7	1
	8	7			1
	4	4
	13	11	1					1
	9	8		1
	4	3	1
	7	7
	8	7			1
	18	16	1	1
Sum	125	108	6	3	3	4	0	1
Percent		86.4	4.8	2.4	2.4	3.2	0	0.8
ARPE-19 dCas9 stable
		0 spots	1 spot	2 spots	3 spots	4 spots	5 spots	6 spots
	# Nuclei
	4			2	1	1
	3	1	1	1
	1			1
	2	1		1
	4	3		1
	2			2
	1			1
	3	2		1
	4		3	1
	5		4	1
	4	1		2	1
	8	4	1	2	1
	5	3		1		1
	5	3		2
	8	3	3	2
	7	4	2	1
	7	4	2	1
	1		1
	3			2	1
	1			1
	3	2		1
	5	3		1		1
	3	1		1		1
	2			2
	8	2	2	2	1	1
	3			2	1
	5	1		2	1		1
	6	3		3
	2			2
	3		2	1
	2			2
	3			2		1
	2			2
	3		1	2
Sum	128	41	22	51	7	6	1	0
Percent		32.0312	17.1875	39.8438	5.46875	4.6875	0.78125	0

## Sheet: Figure 2e
Figure 2e
HAP1 dCas9 stable		0 spots	1 spot	2 spots	3 spots
	# Nuclei
	9	8	1
	4	2	1	1
	4	2	2
	5		5
	3	2	1
	2		1		1
	2			2
	4	1	2		1
	2	1	1
	7	3	3	1
	2		2
	2		2
	6	5	1
Sum	52	24	22	4	2
Percent		46.1538	42.3077	7.69231	3.84615

## Sheet: Figure 3c
Figure 3c
Time (min)	Pair 1 (µm)	Pair 2 (µm)
0	1.0017	0.97726
0.25	1.03491	0.793235
0.5	0.994571	1.10664
0.75	1.03709	1.0047
1	1.03369	1.21913
1.25	0.954678	0.947554
1.5	1.01942	1.17587
1.75	1.05605	1.12977
2	0.984343	1.04942
2.25	1.00965	0.900771
2.5	1.06262	1.10869
2.75	1.00446	1.21004
3	1.01331	1.16653
3.25	1.03181	1.07602
3.5	0.977052	1.02862
3.75	0.980509	1.06793
4	0.976812	1.10533
4.25	0.938499	1.25234
4.5	1.02715	1.06576
4.75	0.988683	1.23468
5	0.964364	1.17885
5.25	1.02721	1.13423
5.5	1.04056	1.30974
5.75	0.996575	1.06361
6	0.961677	1.17556
6.25	1.03363	1.17042
6.5	0.973787	1.28434
6.75	1.0818	1.34059
7	1.02081	1.16599
7.25	1.00621	1.27362
7.5	1.07486	1.14721
7.75	1.09604	1.173
8	1.07612	1.2266
8.25	1.09002	1.21015
8.5	1.11481	1.26047
8.75	1.0538	1.23639
9	1.04626	1.28392
9.25	1.14297	1.44751
9.5	1.09428	1.68978
9.75	1.19296	1.73319
10	1.17561	1.544

## Sheet: Figure 3e
Figure 3e
ARPE-19 dCas9 stable GAL4 Competitor		0 Green Spots	1 Green Spot	2 Green Spots	3 Green Spots
	# Nuclei
	1			1
	1	1
	1			1
	1			1
	1			1
	1		1
	1			1
	1			1
	1			1
	1			1
	1			1
	1			1
	2		1	1
	1			1
	1				1
	1		1
	1			1
	1			1
	1			1
	1			1
Sum	21	1	3	16	1
Percent		4.7619	14.2857	76.1905	4.7619
ARPE-19 dCas9 stable A Competitor		0 Green Spots	1 Green Spot	2 Green Spots	3 Green Spots
	# Nuclei
	1	1
	1	1
	1	1
	1	1
	1		1
	1	1
	1	1
	1	1
	1	1
	1	1
	1			1
	1	1
	1			1
	1	1
	1	1
	1	1
	1			1
	1	1
	1			1
	1	1
	1	1
	1	1
Sum	22	17	1	4	0
Percent		77.2727	4.54545	18.1818	0

## Sheet: Figure 3h
Figure 3h
A-B (µm)	B-R (µm)
2.7818	1.14528
2.67417	0.99142
2.85521	1.07332
2.70301	1.12398
2.59631	1.09277
2.43186	0.990594
2.51707	1.12368
2.33186	1.1383
2.50421	1.12492
2.46532	1.14333
2.29505	1.08424
2.49485	1.1205
2.58136	1.02473
2.54659	1.08755
2.35324	1.15669
2.71611	1.14243
2.48306	1.16932
2.22742	1.09569
2.12011	1.07777
2.19602	0.97852
2.08917	1.03303
2.24168	0.980464
2.29617	1.11304
1.99208	1.03081
2.39124	0.997866
2.31706	0.997784
2.47042	1.02701
2.59944	1.06011
2.61305	1.10718
2.49307	1.02678
2.49978	1.14721
2.2979	1.09108
2.53217	1.09524
2.53197	1.05245
2.07104	1.04865
2.18263	1.07657
2.13366	1.10222
2.41432	1.14474
2.57704	1.18445
2.36161	1.13565
2.62098	1.14713
1.72365	3.16734
1.63263	2.74763
1.74261	3.14746
2.28991	2.86613
1.93239	2.61283
2.198	3.09113
2.22947	2.88142
1.99119	2.56585
2.11104	2.25301
2.11089	2.61076
2.27479	2.36258
2.15932	2.07733
1.52088	2.23819
1.67175	2.75524
1.81031	2.77461
2.07442	2.29793
1.73742	2.23448
1.72343	2.41632
1.78002	2.54075
1.93109	2.72016
1.73139	2.70543
1.56921	2.98522
1.61704	2.62535
1.51028	2.75295
1.55612	2.50017
1.55722	2.17454
1.75956	2.38201
1.74562	1.96274
1.65793	2.26503
1.52718	2.47387
1.76843	2.67159
1.82636	2.22231
1.76735	2.41883
1.66088	2.65048
1.53681	1.98606
1.54136	2.65014
1.4479	2.34674
1.63326	2.47178
1.17713	2.42934
1.72448	2.58976
1.69372	1.9904
2.33928	2.06697
2.46296	2.61514
2.16208	2.71901
2.09591	2.39921
1.28059	2.38793
1.64467	2.45367
1.34734	2.30043
1.09443	2.45783
1.03234	1.85313
1.27375	2.22201
1.15525	2.22766
1.20463	2.19126
1.17473	2.80968
1.04303	2.95352
1.11586	2.76273
0.96099	2.55958
0.98017	2.17193
1.20996	1.95547
0.69095	2.26905
0.688417	2.47843
0.714391	2.48461
0.934452	2.47457
1.28251	2.21996
1.09125	2.29665
1.16115	2.43477
1.00736	2.46682
0.859673	2.45568
0.899516	2.41288
0.753575	2.5025
0.897119	2.35432
0.731171	2.38313
0.944417	2.44445
0.859836	2.52594
0.807196	2.64235
0.774383	2.43095
0.980744	2.40914
0.930614	2.41981
0.893332	2.3417
0.918674	2.48541
1.0837	2.47445
1.45372	2.45829
0.486067	2.3671
0.469044	2.35233
0.407555	2.29999
0.364001	2.15603
0.370128	2.37968
0.286178	2.31821
0.626717	2.47786
0.239437	2.45645
0.569152	2.49053
0.464357	2.41054
0.516808	2.3072
0.60829	2.59471
0.579772	2.53797
0.683882	2.61159
0.538945	2.5923
0.816393	2.59721
0.496267	2.64596
0.575683	2.51383
0.455607	2.49913
0.422869	2.46373
0.4159	1.46853
0.483201	1.47
0.581647	1.45786
0.714707	1.52348
0.831882	1.42102
0.568466	1.47501
0.560809	1.4719
0.631105	1.48309
0.637154	1.45701
0.559591	1.44217
0.591488	1.44686
0.355958	1.48185
0.474601	1.4418
0.686656	1.43305
0.632881	1.53257
0.502838	1.42169
0.588097	1.39648
0.453504	1.44192
0.577731	1.45099
0.650875	1.41253
0.590788	1.43189
0.584758	1.39991
0.498456	1.44098
0.519513	1.38197
0.599322	1.4185
0.552553	1.42291
0.711631	1.51301
0.695263	1.44292
0.615117	1.45956
0.700615	1.37745
0.59892	1.40733
2.0582	1.41631
2.06633	1.40228
1.95559	1.51324
1.75589	1.50907
1.94401	1.4812
1.76664	1.50924
1.52987	1.4532
1.44924	1.41256
1.65263	1.44146
1.77784	1.52685
1.98101	0.729958
1.786	0.979703
1.96929	0.794741
1.864	0.806341
2.00945	0.779278
2.05436	0.674016
1.9654	0.710595
1.84424	0.593448
1.74584	0.681578
1.71572	0.641204
1.73815	0.728149
1.65756	0.783167
1.82552	0.684662
1.78858	0.769271
1.85146	0.712025
1.65354	0.647856
1.71375	0.812524
1.63901	0.68538
1.74063	0.63216
1.58268	0.665328
1.30097	0.660435
1.68795	0.64519
1.65926	0.608424
1.66205	0.647798
1.89489	0.731203
1.74002	0.800733
1.55459	0.656099
1.65616	0.716841
1.71302	0.877949
1.50588	0.797908
1.4602	0.718068
1.42974	0.798337
1.89408	0.770733
1.80825	0.877755
1.99537	0.860175
1.88132	0.919796
2.09677	0.923189
2.03803	0.892544
2.12999	0.828755
2.05735	0.858075
2.34209	0.851021
2.97383	0.835989
2.04133	0.768402
2.18085	0.791998
1.98151	0.913215
2.27124	0.848691
1.86317	0.825061
1.53609	0.823204
1.82667	0.773145
1.2742	0.771837
1.60549	0.817687
1.3659	0.772431
1.55525	0.845332
1.85063	1.04556
1.64497	0.991535
1.14391	0.965309
1.48139	0.961966
1.52825	0.922307
1.56335	1.04266
1.84182	0.89047
1.91166	1.08341
1.96159	0.946609
1.80019	0.994182
1.45529	0.927661
2.21463	1.12676
2.06166	0.979625
2.25453	0.881724
2.194	0.919416
1.65402	0.996236
2.08329	0.815168
1.66409	0.897324
2.05047	0.816512
2.44761	0.951841
2.59207	0.985674
2.43402	1.08674
2.21158	1.11849
2.27358	1.13592
2.39886	1.35616
1.97098	1.0795
1.91382	1.06326
2.29415	1.07701
2.6223	1.11897
2.0955	0.948822
2.24313	0.992115
2.34183	1.05929
3.03011	1.02409
2.6659	1.01606
2.05513	1.0054
1.76358	1.28437
1.44038	1.26069
2.04203	1.32862
0.699309	1.39044
0.715831	1.33911
0.734001	1.38174
0.732155	1.31976
0.556131	1.41567
0.67395	1.38824
0.650976	1.24783
0.71867	1.23511
0.526443	1.33445
0.601033	1.37816
0.646361	1.35389
0.723532	1.32782
0.686225	1.29849
0.90723	1.41039
0.532846	1.34028
0.845639	1.37766
0.819415	1.4057
0.683092	1.10124
0.540797	1.28948
0.717568	1.24
0.666353	1.2137
1.19518	1.15702
0.810053	1.23307
1.00216	3.99895
0.931654	2.92458
1.04176	2.79017
0.876653	2.94741
0.536824	3.31091
0.652011	3.34638
0.856856	3.11814
0.947416	2.67992
0.788007	3.18256
0.874033	3.3447
0.80248	3.54087
0.664096	3.34671
0.502005	3.73756
0.684622	3.40843
0.61632	3.67367
0.574088	3.2014
0.581321	3.53809
0.750966	3.25706
0.857441	3.10671
0.839577	2.98785
0.593738	3.1158
0.763278	2.92167
1.09223	2.85458
0.860273	2.88473
0.789026	3.39733
0.790714	3.63505
0.973601	3.21395
0.959094	3.52854
1.04376	3.69285
0.985378	3.83
1.21952	4.02529
1.55519	4.00674
0.856925	3.40819
1.06729	3.61507
1.12441	3.73208
1.45541	3.77565
0.938244	3.78665
1.06444	4.0757
0.766823	3.175
1.09949	2.11188
1.3333	3.56121
1.18256	3.19964
0.654886	2.41274
1.30982	2.35749
1.38133	4.63031
1.53202	3.44657
1.08691	3.30809
1.29814	3.93355
1.04675	3.46054
1.29214	3.63796
0.965614	3.41461
0.761856	3.88334
0.995033	3.48692
1.07464	2.78579
1.00537	3.05005
0.76259	2.91768
1.24383	3.26905
1.32754	2.99647
1.11579	3.2247
1.30788	3.15819
1.0559	3.21731
0.809099	2.83662
1.0356	2.9165
0.681123	3.24205
0.599531	3.32229
0.57717	3.08077
0.680789	3.51774
0.763426	3.26989
0.656357	2.71303
0.80108	2.4953
0.722773	2.60948
0.793537	2.7928
0.7423	2.53626
1.20816	2.64813
0.968677	1.7955
1.15409	3.03677
0.58626	2.09721
0.703567	3.07132
0.539916	2.72419
0.498953	3.29184
0.467018	2.58929
0.519586	0.992942
0.466277	1.03237
0.522858	1.06826
0.572227	1.06093
0.443523	0.97352
0.502246	0.977727
0.554618	1.03379
0.460254	1.00246
0.401883	1.02114
0.47398	1.07266
0.603631	0.978193
0.408094	1.01324
0.451635	1.01528
0.530595	0.968705
0.481103	0.994945
0.40246	1.07507
0.572253	1.06349
0.396218	1.13229
0.134198	1.05513
0.505075	1.02798
0.414719	1.08116
0.517252	1.06985
0.441298	1.04718
0.484696	1.05493
0.475684	1.04276
0.432904	1.04011
0.276118	1.06387
0.344195	1.0562
0.410685	1.0452
0.3677	1.06372
0.468262	1.07175
0.515959	1.08298
0.499626	1.1292
0.385825	1.0619
0.452652	1.02766
0.509585	1.09508
0.363923	1.0847
0.367223	1.08455
0.371381	1.02911
0.50602	1.07758
0.469062	1.0897
0.449038	0.749872
0.415337	0.853535
0.380443	1.02132
0.387209	0.825308
0.382949	0.690117
0.721992	0.702487
0.79325	1.04719
0.696625	0.550646
0.713466	0.899927
0.739531	0.735914
0.602709	0.667606
0.637229	0.654089
0.701967	0.475973
0.672834	0.535825
0.741331	0.718945
0.598079	0.788866
0.643759	0.79454
0.701936	0.698465
0.704544	0.775539
0.640028	0.691448
0.696323	1.03052
0.604673	1.13279
0.749436	0.88995
0.551255	0.75803
0.756485	0.920037
0.733755	0.785382
0.716953	0.904298
0.609962	0.869682
0.712593	0.829097
0.697878	0.802534
0.690885	0.880248
0.618593	0.795086
0.841647	0.810959
0.607527	0.923196
0.732719	0.920257
0.585572	1.13274
0.703911	1.14836
0.708884	1.04918
0.725251	1.13589
0.707161	1.26336
0.669935	1.08522
0.775245	0.719528
0.592825	0.749331
0.66784	0.7058
0.753899	0.617179
0.611619	0.536636
0.641938	0.381502
0.684909	0.524848
0.614592	0.533271
0.685723	0.616878
0.560088	0.631311
0.748974	0.646666
0.78702	0.574291
0.789271	0.534342
0.186724	0.496468
0.164165	0.505768
0.263693	0.692885
0.283921	0.558452
0.196604	0.576273
0.218474	0.619292
0.131305	0.636329
0.225269	0.589389
0.212626	0.654224
0.15423	0.591277
0.194738	0.674126
0.181915	0.664602
0.24667	0.730179
0.338356	0.739017
0.282569	0.707143
0.185494	0.665003
0.196331	0.657089
0.293615	0.602306
0.200579	0.577798
0.272886	0.659416
0.270054	0.699832
0.224548	0.720635
0.110182	0.771423
0.176411	0.793819
0.229933	0.78622
0.232484	0.804852
0.214285	0.777768
0.0717635	0.786614
0.176683	4.69063
0.198952	4.64855
0.216458	4.70172
0.231487	4.64701
0.281649	4.59492
0.15013	4.55559
0.177189	4.57871
0.15282	4.61397
0.183586	4.58055
0.13451	4.69972
0.217803	4.661
0.170021	4.68725
0.206797	4.57305
0.177457	4.51559
0.111808	4.63197
0.204061	4.57438
0.163242	4.59602
0.08755	4.63958
0.180939	4.62974
0.222376	4.60698
0.13339	4.65018
0.149248	4.66841
0.198013	4.68004
0.281897	4.67402
0.240635	4.60876
0.249064	4.75862
0.166679	4.76802
0.12052	4.628
0.151086	4.62392
0.161009	4.7654
0.0362905	4.70214
0.192315	4.72483
0.210492	4.88608
0.294914	4.91262
0.218865	4.73665
0.12621	4.81647
0.25471	4.7307
0.168375	4.74186
0.0994937	4.77071
0.127703	4.59248
0.138643	4.63777
0.158471	1.78601
0.202052	1.7307
0.1351	1.72932
0.199003	1.61936
0.0914494	1.66111
0.244683	1.64783
0.185238	1.79595
0.164274	1.75769
0.111225	1.80957
0.0739865	1.7441
0.234293	1.6062
0.262458	1.76915
0.126198	1.73312
0.154376	1.76435
0.189905	1.76821
0.354925	1.59132
0.138744	1.62612
0.221531	1.79276
0.157927	1.95218
0.182718	1.86393
0.226647	1.63549
0.237415	1.83135
0.246911	1.87872
0.304948	1.77214
0.209917	1.73411
0.246986	1.8265
0.207261	1.75082
0.22585	1.67578
0.231004	1.65634
0.309236	1.48455
0.275494	1.70966
0.265068	1.52541
0.545962	1.3798
0.411666	1.42805
0.570561	1.62937
0.554063	1.17894
0.544097	1.19675
0.718914	1.24301
0.513309	1.22075
0.588733	1.43807
0.434964	1.82036
0.555316	1.28815
0.577062	1.31754
0.530653	1.34342
0.486064	1.34292
0.628319	1.19068
0.514118	1.25876
0.583056	1.32835
0.534305	1.44948
0.533147	1.29938
0.442404	1.37393
0.485329	1.28042
0.631749	1.36596
0.469839	1.3385
0.551494	1.2584
0.482582	1.34983
0.516556	1.56782
0.510131	1.61243
0.463636	1.64059
0.550042	1.62361
0.587272	1.62182
0.502828	1.68468
0.59295	1.61593
0.446267	1.61398
0.556839	1.55593
0.519402	1.42635
0.470805	1.44418
0.503695	1.54336
0.592209	1.45489
0.562962	1.46223
0.633601	1.34652
0.53284	1.36025
0.527062	1.38538
1.57871	1.44007
1.69574	1.46599
2.25616	1.37523
2.12465	1.47346
1.85421	1.30653
1.70674	1.39567
1.59487	1.48996
1.52346	1.50656
1.4846	1.53558
1.47574	1.32107
1.41798	1.36837
1.52157	1.33852
1.54036	1.38587
1.39136	1.34244
1.28604	1.22719
1.33489	1.38737
1.16117	1.35196
1.1112	1.32773
1.31781	1.37404
1.61037	1.39838
1.73484	1.35105
1.30791	1.33724
1.51977	1.39402
1.32683	1.3832
1.08817	1.32754
1.08815	1.25132
1.19053	1.33157
1.00313	1.37857
0.860291	1.37839
0.819996	1.40303
1.13725	1.41161
1.36776	1.37737
1.43344	1.40963
1.37339	1.44345
1.36738	1.4961
1.39495	1.46966
1.84398	1.4762
1.65745	1.50574
1.43095	1.42515
1.38627	1.39924
1.2843	1.47194
0.623596	1.36322
0.694571	1.42234
0.379311	1.46577
0.683668	1.33398
0.643525	1.38069
0.634918	1.39236
0.699498	1.45891
0.666095	1.4508
0.61773	1.39684
0.646542
0.654445
0.719255
0.681858
0.6413
0.933077
0.661834
0.639486
0.72891
0.658441
0.666796
0.716344
0.759737
0.668553
0.727663
0.766463
0.665202
0.730582
0.688684
0.711023
0.672552
0.692615
0.674418
0.780038
0.657104
0.734658
0.738526
0.744689
0.748659
0.792864
0.655362
0.810662
4.87953
4.55009
3.59451
4.73334
4.76649
5.07239
2.90644
2.40156
2.59425
3.42256
2.10877
2.54519
3.87605
2.50984
1.61428
1.71019
2.1919
5.02492
2.53677
2.07026
2.03663
2.2826
3.16322
3.00012
3.4588
3.54945
1.43684
1.1863
3.07466
3.39539
4.51513
1.91188
1.83957
1.09305
1.56151
2.55817
2.73948
1.61716
2.26177
1.79266
3.76578
4.00192
3.83628
2.93603
3.33342
3.45792
3.63531
3.38169
3.81616
2.93736
3.80664
2.44506
2.77679
2.6892
3.57453
3.46851
3.59135
2.77484
3.18833
3.67596
3.64615
4.12773
3.45711
3.17413
3.87075
3.72721
3.31608
4.14401
4.68625
5.70082
5.18773
5.94499
5.41347
5.1583
5.85787
6.47867
6.43966
6.00729
6.83822
6.13067
5.89305
5.79027
0.723981
0.801981
0.524258
0.755487
0.872682
0.961034
0.808911
0.751516
0.809119
0.69657
0.547954
0.655974
0.871742
0.630525
0.68778
0.775245
0.561285
0.719356
0.746012
0.872173
0.76213
0.776622
0.862597
0.500801
0.616235
0.867517
0.922642
0.593701
0.774709
0.729683
0.830838
0.787184
0.729718
0.733107
0.801654
0.746669
0.750547
0.663935
0.741698
0.692789
0.700474
0.72495
0.721284
0.879952
0.745373
0.781892
0.718435
0.883648
0.764648
0.850132
0.70981
0.769726
0.691946
0.769204
0.813352
0.854253
0.814912
0.79286
0.725348
0.751986
0.834519
0.758301
0.587975
0.733751
0.774497
0.416408
0.787864
0.524746
0.367778
0.369588
0.439303
0.530367
0.694403
0.448129
0.360694
0.339047
0.447589
0.42829
0.624775
0.508462
0.648993
0.309561
0.5012
0.204203
0.760853
1.00089
0.625117
0.560309
0.2153
1.08702
0.995209
1.02797
0.495009
0.439373
0.883462
0.555745
0.213993
0.700069
0.35531
0.883653
0.777464
0.567389
0.448603
0.454504
0.397233
0.571074
0.528902
0.721198
0.546084
0.235191
0.254364
1.34339
0.563054
0.862528
0.923972
0.723105
0.347396
1.09808
0.653742
0.764606
0.326366
0.44334
1.59947
2.20966
1.9603
1.70612
1.88794
2.1909
2.04915
1.82695
2.03222
2.02482
2.09705
1.85805
1.97458
1.94585
1.85801
1.92696
2.0145
2.27093
1.80273
1.81167
1.82298
2.1639
2.00766
2.06151
2.14127
1.75946
1.87843
2.01395
2.02082
2.03338
2.2733
2.18705
2.14846
2.32927
2.04327
2.21811
2.07205
2.06057
2.21344
2.01897
2.08746
1.88553
2.02085
1.92012
1.95256
1.89455
1.92328
2.13078
2.30268
2.2754
2.25976
2.10762
1.90319
1.76891
2.06715
1.9753
1.98652
1.76696
1.90568
1.97818
1.70972
1.89796
1.82818
1.79706
1.71362
1.93605
1.7443
1.45612
1.73596
1.92696
1.42667
1.96967
1.93357
2.10193
2.10094
1.80498
1.90061
2.01711
2.07867
2.21883
2.16981
2.03956
2.3674
2.36829
2.23383
2.38384
2.13155
2.37752
2.16878
2.12433
2.31183
2.19629
0.8897
0.899072
0.960189
0.861453
0.878908
0.900745
0.912902
0.966568
0.867339
0.737736
0.975277
0.848847
0.902145
0.808081
1.04498
0.971633
0.828211
0.882026
0.96415
0.996009
0.997077
0.80132
1.07641
0.880962
0.830779
0.91362
0.85086
0.94696
0.917524
0.903304
0.833544
1.0659
0.806293
1.07162
0.828344
0.807655
0.817851
0.847818
0.894125
0.92929
0.939613
0.804019
0.868685
0.767689
0.939372
0.876617
0.870373
0.843269
0.629388
0.797924
0.800762
0.823
0.891851
0.697382
0.831527
0.771857
0.830682
0.751673
0.803197
0.773688
0.751322
0.726245
0.763344
0.930624
0.70421
0.756469
0.72272
0.801724
0.776227
0.800576
0.776872
0.852848
0.838847
0.794705
0.766398
0.770436
0.858639
0.851554
0.845803
0.884141
0.870309
0.790257
0.706718
0.717145
0.683984
0.735337
0.739942
0.707509
0.689128
0.707814
0.773125
0.713135
0.657323
0.718404
0.787412
0.722284
0.748738
0.734328
0.782233
0.738827
0.714543
0.777121
0.703284
0.78846
0.762676
0.797328
0.762601
0.816072
0.744308
0.721353
0.804257
0.719926
0.794967
0.840501
0.794867
0.77105
0.741788
0.828779
0.765308
0.789376
0.83993
0.809374
0.810389
2.86117
2.63974
2.19451
2.62251
3.02793
2.61987
2.10013
2.23411
2.71988
2.70402
2.46652
2.35058
1.96834
1.7123
2.6581
2.0187
2.55185
2.58667
2.47164
2.39375
2.49184
2.88681
1.57852
2.28274
2.07925
1.84413
2.12148
2.60179
2.95822
2.99314
2.48721
3.24316
2.5318
2.31004
2.27533
2.44012
2.77829
2.94041
2.80071
3.21991
2.98834
0.67228
0.722509
0.714348
0.723606
0.763574
0.538238
0.625278
0.81031
0.486782
0.571989
0.452922
0.487593
0.442906
0.700802
0.791488
0.603557
0.635296
0.447161
0.665391
0.542264
0.265707
0.456056
0.600469
0.662221
0.54064
0.34195
0.531154
0.77861
0.300907
0.738164
0.460499
0.735719
0.499515
0.641556
0.409815
0.576622
0.715106
0.594325
0.674277
0.680898
0.559971
5.505
5.24845
5.04027
4.74625
5.58245
4.96319
5.19193
4.69057
4.04897
4.90167
4.65314
4.60269
4.82492
4.29882
4.07402
4.39739
4.51032
3.99429
3.70026
3.00804
4.16278
3.93167
4.20324
3.98277
4.50558
4.34971
4.45961
4.3493
3.99596
4.09544
4.62396
4.62346
5.70425
5.1385
5.07927
5.02317
5.34536
6.23906
5.53508
4.73429
5.22643
0.987175
0.933142
0.908891
0.731501
0.978093
0.893744
0.863649
0.750203
1.04413
0.808165
1.14945
0.901351
0.970728
0.999725
0.878067
0.837626
1.03441
0.830813
0.931717
0.542857
0.935477
0.879902
0.955207
0.896568
0.992907
0.952299
1.10475
1.08145
0.889872
1.0336
0.885538
0.987101
0.953002
0.9893
0.844397
1.05361
1.02266
0.860678
0.990346
0.869836
0.903786
0.767525
0.775658
0.767521
0.783069
0.769766
0.719707
0.783135
0.792227
0.805206
0.736596
0.749146
0.773248
0.76578
0.747344
0.774742
0.767248
0.793822
0.743566
0.758961
0.774282
0.738066
0.774352
0.74585
0.762929
0.750915
0.707326
0.708254
0.703445
0.742554
0.727223
0.716699
0.71413
0.709176
0.708043
0.720818
0.722655
0.714225
0.729204
0.710227
0.719451
0.737669
0.57485
0.570188
0.445786
0.661366
0.494802
0.600617
0.753388
0.613952
0.770997
0.628705
0.784534
0.677923
0.740459
0.676708
0.682254
0.733098
0.548103
0.729959
0.68196
0.584365
0.680863
0.69242
0.67509
0.590684
0.656604
0.605302
0.633347
0.652277
0.579988
0.678971
0.521776
0.694528
0.591392
0.664091
0.751248
0.585742
0.734408
0.689351
0.625313
0.660642
0.91511
1.0017
1.03491
0.994571
1.03709
1.03369
0.954678
1.01942
1.05605
0.984343
1.00965
1.06262
1.00446
1.01331
1.03181
0.977052
0.980509
0.976812
0.938499
1.02715
0.988683
0.964364
1.02721
1.04056
0.996575
0.961677
1.03363
0.973787
1.0818
1.02081
1.00621
1.07486
1.09604
1.07612
1.09002
1.11481
1.0538
1.04626
1.14297
1.09428
1.19296
1.17561
0.97726
0.793235
1.10664
1.0047
1.21913
0.947554
1.17587
1.12977
1.04942
0.900771
1.10869
1.21004
1.16653
1.07602
1.02862
1.06793
1.10533
1.25234
1.06576
1.23468
1.17885
1.13423
1.30974
1.06361
1.17556
1.17042
1.28434
1.34059
1.16599
1.27362
1.14721
1.173
1.2266
1.21015
1.26047
1.23639
1.28392
1.44751
1.68978
1.73319
1.544
0.962445
0.932501
0.769526
0.863399
0.876151
0.943641
0.945389
0.88248
0.911575
0.825293
0.862707
0.918423
0.875645
0.869472
0.828538
0.896993
0.988236
0.953034
0.970068
0.950299
1.05469
0.90963
0.950095
0.822196
0.835613
0.897708
0.849125
0.857222
0.893144
0.939661
0.857704
0.83104
0.64806
0.792793
0.828001
0.788072
0.823049
0.730021
0.81391
0.724216
0.898027
0.771511
0.719941
0.627615
0.695294
0.7121
0.644941
0.7081
0.689449
0.700627
0.722315
0.772772
0.67493
0.701463
0.605926
0.66256
0.667848
0.629256
0.52658
0.699009
0.622207
0.578774
0.488099
0.634579
0.664176
0.613997
0.643206
0.660258
0.662533
0.750747
0.635771
0.806933
0.722275
0.73227
0.620156
0.697227
0.645598
0.681479
0.611065
0.709123
0.752842
0.719315
1.12719
1.07377
1.06085
1.12567
1.18818
1.10399
1.18839
1.13475
1.06546
1.13283
1.11259
1.13304
1.12468
1.14824
1.1212
1.07291
1.10461
1.10425
1.24302
1.13096
1.08714
1.13614
1.14482
1.14802
1.06324
1.11159
1.16319
1.09687
1.17432
1.0872
1.18419
1.16466
1.101
1.13732
1.20293
1.16264
1.1314
1.13088
1.18542
1.07614
1.14868
1.15645
1.14565
1.17517
1.14661
1.16591
1.08818
1.16877
1.06172
1.138
1.1584
1.12139
1.15952
1.14496
1.24121
1.12008
1.16268
1.11559
1.12061
1.18578
1.17512
1.11388
1.09147
1.13205
1.06632
1.16429
1.08911
1.12634
1.05497
1.12902
1.13908
1.21126
1.13094
1.07358
1.09949
1.10197
1.15835
1.06274
1.05727
1.09607
1.06464
1.04322
1.52873
1.30687
1.52781
1.43506
1.33317
1.49657
1.45446
1.44341
1.46167
1.35282
1.53205
1.47004
1.35514
1.47482
1.40312
1.43059
1.36158
1.50134
1.37281
1.32759
1.54103
1.32283
1.49674
1.51201
1.40832
1.49265
1.38239
1.40663
1.45669
1.43722
1.4096
1.51465
1.57969
1.37459
1.40663
1.52079
1.43154
1.45358
1.5569
1.44876
1.6117
1.24025
1.08552
1.15984
1.30581
1.00048
1.22558
1.36253
1.0446
1.03373
1.07696
1.10006
1.27766
1.1053
1.10616
1.07611
1.21687
1.35477
1.25525
1.33782
1.45601
1.24808
1.27437
1.48776
1.30075
1.41018
1.37508
1.40734
1.35826
1.36889
1.32959
1.31896
1.40494
1.48425
1.38425
1.22003
1.18565
1.26195
1.12454
1.43998
1.01176
1.00687
0.909433
0.894187
0.82577
0.7423
0.680457
0.790325
0.695924
0.734445
0.767514
0.785739
0.786593
0.652546
0.670088
0.783759
0.750622
0.628657
0.822844
0.691738
0.698064
0.639254
0.804371
0.827655
0.835505
0.648387
0.755109
0.760185
0.807699
0.716202
0.751264
0.820408
0.73143
0.66872
0.799238
0.802084
0.69832
0.744658
0.89211
0.751354
0.749135
0.790447
0.767159
0.986483
1.00663
0.983319
0.609499
0.732168
0.798405
0.828837
0.8905
0.72285
0.835905
0.882831
0.962783
0.957343
0.802986
0.871997
0.900212
0.734162
0.747926
0.863243
0.826995
0.941393
0.834766
0.903244
0.948148
0.727141
0.764658
0.944092
0.76766
0.882801
0.902101
0.738174
0.743529
1.01503
0.890237
0.846299
0.669848
0.872247
1.07981
0.704099
0.87622
1.12362
0.915128
0.999328
1.00527
0.990133
0.93972
0.883508
0.996268
0.941831
0.98349
0.900445
0.957933
0.858981
0.944798
0.976312
0.897988
0.936673
0.878682
0.999383
0.913592
0.911904
1.07527
0.953129
0.989024
1.05807
0.937587
0.982668
0.974877
0.998116
0.91094
0.978959
0.899423
0.93773
0.92138
0.946665
0.927343
0.905791
1.00592
1.01049
0.945855
0.98763
0.953023
3.4959
3.33719
3.46773
3.37701
3.44805
3.37884
3.49277
3.70379
3.67214
3.77213
3.62829
3.74726
3.75961
3.873
3.78244
3.75461
3.56648
3.6312
3.59352
3.6097
3.29244
3.48318
3.32956
3.02143
3.08838
3.29002
3.40483
3.52343
3.56815
3.6428
3.6574
3.56893
3.35701
3.43172
3.41229
3.28342
3.21153
3.20792
3.11443
3.215
2.95326
1.1619
1.07853
1.23574
1.37639
1.25503
1.1864
1.06977
1.16554
1.29212
1.33564
1.30666
1.2183
1.33078
1.16768
1.18786
1.23992
1.18639
1.14787
1.29929
1.41158
1.19483
1.36386
1.05506
0.989947
1.09435
1.18653
1.09003
1.1091
1.1531
1.18329
1.09155
1.20183
1.02954
1.07725
1.07231
1.04152
1.14957
1.08152
1.1592
1.08028
1.14291
1.73889
1.44675
1.55767
1.119
1.15118
0.7974
0.77033
1.11189
0.737723
1.04158
1.00566
1.03773
1.09235
1.49867
1.41248
1.72947
1.73345
1.52857
1.96085
2.11077
2.22183
2.28042
2.1443
2.35934
2.42378
2.34245
2.66145
3.1924
3.23506
2.92064
3.03329
3.01584
3.08974
2.97931
3.13839
3.28363
3.40341
3.37146
3.34694
3.40205
3.26828
0.699709
0.846946
0.681355
0.627297
0.657647
0.724258
0.675856
0.751538
0.806693
0.783783
0.741233
0.769778
0.67146
0.842426
0.744826
0.656963
0.588043
0.681482
0.746572
0.744718
0.762811
0.715705
0.844432
0.725601
0.771791
0.85062
0.887813
0.848726
0.727974
0.767092
0.754752
0.856798
0.813985
0.784738
0.846883
0.835658
0.784966
0.679462
0.807548
0.846313
0.722291
1.92764
1.96245
1.89686
1.78738
1.81207
1.67169
1.74516
1.72148
1.86897
1.91583
1.6602
1.77759
1.63575
1.79874
1.79421
1.80091
1.87004
1.87675
1.95269
1.92111
[truncated: 349 more rows]

## Sheet: Figure 4d
Figure 4d
-Auxin (µm)	+Auxin (µm)
0.679555	1.52871
0.679857	1.9099
0.679857	1.6153
0.767798	1.96325
0.679555	1.72019
0.767262	1.68034
0.94398	1.77992
0.679555	2.0198
0.767798	1.95637
0.679857	1.58279
0.679555	1.76799
0.767798	1.6901
0.679857	1.70695
0.679857	1.92588
0.874187	1.5756
0.767262	1.48126
0.679555	1.73686
0.874187	1.73192
0.679857	1.64025
0.767798	1.70223
0.680484	1.68681
0.6099	1.66376
0.680786	1.51985
0.767798	1.71675
0.767798	1.73687
0.767798	1.79226
0.679555	1.83945
0.875145	1.46522
0.767262	1.51183
0.767262	1.51447
0.767798	1.70195
0.767798	1.28318
0.679857	1.4733
0.679857	1.31416
0.767798	1.28514
0.767798	1.3637
0.679857	1.25201
0.6099	1.22958
0.767262	1.3014
0.767262	1.36202
1.049	1.45335
0.95803	1.79387
0.750483	1.76502
0.714575	1.7732
0.649938	1.76738
0.998304	1.88155
0.952938	1.87051
0.959992	1.98807
1.12399	2.04475
1.05102	2.0952
1.13381	1.95002
1.29037	2.00821
0.942229	1.83422
0.920491	1.87825
0.906422	1.65119
0.894399	1.6337
0.850255	1.928
0.981683	1.83236
0.954194	2.00964
0.917328	2.0007
0.925563	1.84171
1.02153	1.8469
0.997923	1.90008
0.937688	1.93346
0.8969	1.95378
0.861345	1.89174
0.840015	1.9998
0.911748	1.83711
0.827788	1.98976
0.826571	1.97033
0.882411	1.83
0.837251	1.80404
0.871864	1.8171
0.840107	1.82685
0.906714	1.77486
0.851545	1.87592
0.926008	1.88468
0.881434	2.01369
0.889702	2.1359
0.873207	2.02314
0.863822	2.03645
0.851205	1.91047
1.08438	0.865205
0.891003	0.863019
0.927324	0.786985
0.817923	0.80984
1.18616	0.728525
1.21422	0.762604
1.22866	0.765719
0.929293	0.803217
1.73568	0.709913
0.8157	0.727542
0.85619	0.688559
0.862094	0.473693
0.916845	0.438545
0.876464	0.568187
0.817691	0.492219
0.79523	0.490438
0.958681	0.490438
0.988504	0.641477
1.08022	0.539237
1.04764	0.448904
1.07695	0.704852
1.12998	0.636674
1.16736	0.604627
0.758189	0.752304
0.933316	0.758485
0.910326	0.758912
0.81514	0.749008
0.737109	0.93424
0.673912	0.864321
0.649542	0.900063
0.67734	0.904267
0.673071	0.88377
0.696198	0.875045
0.684848	1.01449
0.634393	1.06339
0.645509	0.903826
0.696705	0.984313
0.66288	0.696536
0.6324	0.685452
0.650853	0.535636
0.630342	0.576737
3.00501	4.0789
2.93973	4.16081
2.94438	4.25786
2.99447	4.25786
2.93116	4.5396
2.91661	4.25873
3.01628	4.25873
2.90141	4.4747
3.19545	4.36343
2.85565	4.36258
3.09208	4.25786
2.9528	4.53873
2.99872	4.36205
2.85613	4.36205
2.84145	4.25786
2.75835	4.18805
2.743	4.18805
2.69438	4.18805
2.7401	4.18805
2.77716	4.01708
2.82438	4.18805
2.82975	4.53873
2.84373	4.36258
2.83405	4.07941
2.79947	4.36258
2.84261	4.25786
2.86475	4.43957
2.77969	4.25786
2.76979	4.25786
2.83661	4.07941
2.8349	4.25786
2.85456	4.25786
2.88596	4.16081
2.86988	4.16081
2.76694	4.16081
2.77674	3.88543
2.85193	3.97848
2.84155	4.07941
2.78603	4.07941
2.87461	4.25873
2.86309	4.16215
0.942047	4.79851
0.748372	4.78085
0.912619	4.77182
0.845064	4.76312
0.814335	4.81489
0.832573	4.84416
0.895378	4.85147
0.859493	4.78812
0.820201	4.80654
0.818162	4.79754
0.886527	4.90615
0.879878	4.86376
0.834255	4.89464
0.852615	4.88916
0.878302	4.93727
0.923312	4.88875
0.998463	4.88615
0.990023	4.90366
0.949195	4.86104
0.906371	4.87675
0.927126	4.87821
0.903494	4.80896
0.887784	4.8581
0.874276	4.89267
0.888091	4.88902
0.893359	4.84499
0.922299	4.84581
0.824254	4.78972
0.92109	4.78638
0.850523	4.82407
0.881446	4.76694
0.861769	4.80179
0.83628	4.861
0.876165	4.88555
0.841733	4.85745
0.83998	4.88579
0.853687	4.91504
0.864891	4.91729
0.844807	4.91969
0.905188	4.93019
0.999919	4.9223
0.765824	4.63857
0.917512	4.76359
0.711343	4.72808
0.868671	4.42362
0.871593	4.17102
0.857117	4.04506
0.874023	5.16338
0.741881	4.58648
1.17953	4.75715
1.0918	4.09166
0.986111	4.09323
1.02655	3.72793
0.829075	3.7823
0.881282	4.48322
0.808595	4.43271
0.836888	4.85068
0.905876	5.30934
0.849944	5.25478
0.817466	4.83055
0.808062	5.03886
1.11631	5.08175
1.03608	4.75101
1.05997	4.55845
1.07285	5.3214
1.05496	5.30083
0.895134	4.90404
0.932742	4.61714
1.13609	4.58234
0.850396	5.35059
0.797976	4.68094
1.17333	4.83687
0.783575	4.35712
0.831727	5.29376
0.728254	5.31088
0.824971	4.65192
0.746385	4.74999
0.703597	5.03966
0.704254	5.00639
0.715345	4.44856
0.727773	4.14813
0.710219	4.8221
3.15221	1.65146
2.88158	1.82042
2.98979	1.80361
2.75107	1.99106
2.9983	2.48824
2.61871	1.84051
2.63234	2.01952
2.90198	2.04455
3.23049	1.87745
2.64614	1.9386
2.5679	2.21604
2.56927	2.07138
2.74896	2.05381
2.67866	1.95305
2.77216	2.21853
2.93933	2.04628
2.83229	2.32546
2.85022	2.24483
2.82593	2.18028
2.92116	1.90654
2.80561	2.16501
2.62795	2.37153
2.67286	1.85538
2.28959	1.89319
2.58719	2.12639
2.53375	2.1137
2.56607	1.63838
2.72397	1.98873
2.56648	2.23673
2.58605	1.8428
2.66817	1.87238
2.8503	1.9071
2.41206	1.66271
2.47019	1.9022
2.4977	1.69661
2.43823	1.7722
2.60517	1.46602
2.40085	1.39726
2.39022	1.52077
2.47732	1.72558
1.43338	1.59049
1.46054	5.18217
1.4846	4.86987
1.60359	4.7655
1.44665	4.68022
1.44772	4.632
1.42064	4.62859
1.5479	4.66347
1.59041	4.85132
1.61373	4.80551
1.52964	4.83581
1.36168	4.82623
1.66368	4.84803
1.44881	5.00888
1.35022	4.8839
1.40455	4.94252
1.40576	4.922
1.54231	4.91611
1.43219	4.80258
1.41245	4.75179
1.43358	4.69844
1.38828	4.8231
1.45295	4.80981
1.37223	4.75661
1.31399	4.82408
1.34151	4.64854
1.37117	4.80274
1.30167	4.56653
1.40483	4.51284
1.49418	4.65878
1.41964	4.77172
1.47476	4.65452
1.44589	4.61206
1.48662	4.89228
1.53706	4.74455
1.48096	4.88741
1.43448	4.71352
1.35352	4.8538
1.34256	4.83988
1.40919	4.83492
0.655488	5.0308
0.575804	4.95399
0.727874	0.68093
0.505599	0.690752
0.439487	0.764818
0.662294	0.745719
0.490438	0.742915
0.573882	0.797685
0.384527	0.610866
0.696079	0.688707
0.658527	0.73208
0.845374	0.726202
0.992188	0.721873
0.841773	0.739882
0.944911	0.678479
0.956027	0.723048
0.711965	0.755896
0.738861	0.78106
0.568339	0.760518
0.616335	0.731515
0.660815	0.759013
0.61769	0.774037
0.565875	0.766033
0.672379	0.881787
0.671999	0.8646
0.743556	0.739348
0.695467	0.847214
0.856548	0.635142
0.7263	0.727943
0.700912	0.766821
0.880943	0.818996
0.705778	0.739595
0.760806	0.684974
0.555883	0.648824
0.649963	0.840282
0.695265	0.712905
0.604196	0.802809
0.557302	0.776946
0.703861	0.754337
0.791279	0.756929
0.511977	0.759966
0.579077	0.71066
0.547363	0.784383
0.521959	1.2138
0.551722	1.10601
0.612316	1.13691
0.6934	1.18857
0.536458	1.26459
0.445304	1.29798
0.569921	1.11498
0.442517	1.1531
0.573038	1.19284
0.54271	1.24734
0.511989	1.23975
0.55929	1.2801
0.506946	1.23607
0.631089	1.28467
0.621886	1.18719
0.587225	1.2328
0.553972	1.2547
0.617419	1.21581
0.479658	1.27767
0.539536	1.26616
0.496058	1.35441
0.651867	1.27006
0.491442	1.23652
0.514325	1.27909
0.552258	1.30245
0.475459	1.33518
0.394925	1.27411
0.384995	1.26975
0.462071	1.25996
0.419681	1.32156
0.717056	1.33416
0.591362	1.25831
0.616057	1.29568
0.735139	1.32058
0.639104	1.32001
0.700189	1.6182
0.603014	1.60032
1.01081	1.40389
1.38899	1.56037
0.970126	1.47542
0.938972	1.47795
1.11178	2.57668
1.2165	2.68267
1.07734	2.57668
1.10532	2.68267
1.19109	2.36432
1.22803	2.59557
1.23345	2.36353
1.44711	2.36353
1.79295	2.65327
1.91653	2.36353
1.5759	2.34656
1.51058	2.40682
1.34005	2.09439
1.35732	2.20076
1.15396	2.3808
1.0465	2.51109
1.18287	2.51109
1.14098	2.52769
1.31219	2.37976
1.1446	2.52769
1.38783	2.52769
1.4017	2.49712
1.26131	2.36432
1.50064	2.37976
1.22147	2.52769
1.00366	2.25961
1.04666	2.52753
0.947806	2.20612
0.749245	2.20612
0.966658	2.38037
0.602397	2.20612
0.951624	2.0559
0.980007	2.20668
1.03727	2.38288
0.909498	2.20733
1.21344	2.20546
1.02948	2.20668
1.02351	2.34727
0.879575	2.0559
0.679539	2.0559
0.678929	2.0559
0.873465	2.98584
1.16269	2.93478
1.2411	2.70686
0.940212	2.91202
0.48875	2.91202
0.659711	2.73027
1.10323	2.70686
0.811338	2.70686
0.729201	2.73027
0.690143	2.70686
1.17146	2.91202
0.963502	2.91202
1.09525	2.70686
0.335289	2.69901
0.263763	2.91195
0.254984	2.70578
0.194126	2.72928
0.349358	2.69801
0.36057	2.70586
0.30849	2.50084
0.586209	2.69801
0.208408	2.50084
0.332775	2.70586
0.530408	2.50084
0.4275	2.50084
0.47928	2.49234
0.560198	2.69901
0.586819	2.70701
0.697711	2.49234
0.836625	2.70701
0.919236	2.70686
0.871076	2.501
0.678743	2.91216
0.632824	2.49234
0.466982	2.70686
0.451785	2.69901
0.460734	2.70701
0.358336	2.91216
0.330003	2.70601
0.406731	2.52131
0.295406	2.501
0.355739	1.16934
0.357913	1.17836
0.359475	1.1264
0.288675	1.15867
0.293838	1.17871
0.358008	1.16823
0.298958	1.16203
0.343606	1.17508
0.331572	1.17138
0.271847	1.18962
0.389022	1.20121
0.293631	1.1698
0.272031	1.16111
2.75596	1.1519
2.95754	1.21327
3.04663	1.18723
2.93804	1.15915
2.92025	1.20451
2.82397	1.17303
2.90078	1.16929
2.98145	1.18082
2.93279	1.15842
2.68787	1.1629
2.90234	1.17454
2.86324	1.17091
2.9932	1.1639
3.14035	1.18389
3.03183	1.15561
3.05306	1.17854
3.0896	1.16981
3.20574	1.19692
2.85319	1.18095
2.88032	1.16368
2.87246	1.17103
2.65839	1.17648
2.67823	1.1531
2.51832	1.18269
2.50217	1.18221
2.58549	1.20165
2.5003	1.22621
2.40551	1.24243
2.41486	0.897837
2.31929	0.888959
2.15877	0.868358
2.21013	0.844866
2.08279	0.864655
2.05723	0.844812
1.96374	0.866118
1.8364	0.845138
1.8475	0.837552
1.90934	0.828109
1.67799	0.843581
1.8057	0.845348
1.77057	0.838049
2.43902	0.848234
2.25156	0.85217
2.28365	0.874589
2.26368	0.842525
2.12951	0.835377
2.18304	0.842656
2.24168	0.849862
2.14514	0.852103
2.08951	0.863771
1.99681	0.866232
2.06393	0.868232
1.94513	0.869311
2.0676	0.837884
2.18608	0.86126
2.23946	0.842084
2.27183	0.835645
2.44063	0.837262
2.33604	0.865453
2.50977	0.835383
2.51144	0.835816
2.56863	0.823243
2.44314	0.839437
2.4522	0.940715
2.53038	0.849711
2.43523	0.804279
2.24951	0.992389
2.22735	1.30732
2.2378	0.71113
2.28774	2.8693
2.17949	3.06774
2.2284	2.88314
2.20023	2.83014
2.20939	2.91276
2.18074	3.06205
2.037	2.91205
1.99731	2.91205
1.98252	2.90354
1.92416	2.98862
1.9354	3.08556
1.95816	3.03538
2.01537	3.04672
4.42996	3.14172
4.46933	3.31998
4.24582	3.19683
4.23369	3.18281
4.42955	3.05413
4.65556	3.31998
4.74628	3.18281
5.0387	3.05353
5.07422	3.18281
5.07116	3.18281
5.19164	3.05413
5.19409	3.19754
5.1843	3.05413
5.14171	3.05413
5.22545	3.31998
5.00697	3.31998
5.02559	3.18281
4.98123	3.18281
5.32515	3.05353
5.04883	3.18281
5.19294	3.06951
5.23924	3.04415
5.31559	2.99813
5.20009	3.11016
5.1944	3.05353
5.18327	3.19696
4.8367	3.19696
4.82859	3.05353
5.00651	2.08762
4.96487	2.08762
4.89252	2.09708
4.82183	2.08684
4.72349	2.08762
4.76948	2.09766
4.75473	2.08762
4.84205	2.08762
4.84544	2.08762
4.86654	2.08762
4.85123	2.08684
4.80532	2.08684
4.7028	1.87257
1.31961	1.9606
1.64097	1.86055
0.952322	1.86862
1.48293	1.722
3.09783	1.85885
1.25045	1.76974
0.375	1.69798
1.99038	1.63957
1.47611	1.82694
2.49642	1.7888
2.04983	1.74219
2.16605	1.85083
1.51302	1.72127
1.06328	1.85063
0.938643	1.7533
1.47382	1.70969
0.885038	1.68477
1.36546	1.84861
1.6163	1.83106
0.93542	1.77043
1.49436	1.81328
3.20873	1.86973
1.0626	1.89621
0.560811	1.6853
1.97301	1.87589
1.59037	1.84655
2.36269	1.68841
2.50153	1.64497
2.30544	1.17748
1.57189	2.19308
1.10808	2.49497
0.958375	2.82077
1.28979	0.91478
0.977198	0.715725
1.29997	0.958397
1.63319	3.66985
0.688847	0.744143
1.66154	1.74511
2.51023	3.24742
1.03596	2.18391
0.482331	0.902665
2.03375	3.66233
1.56048	2.28846
2.4998	1.01205
2.53047	3.81492
2.1954	2.75483
1.43111	3.18933
1.03128	1.00716
0.722247	2.37203
1.3369	2.63946
0.965265	2.69111
1.34447	0.859303
1.66785	0.794026
0.58895	0.862879
1.54591	4.0452
2.28382	0.749075
1.18782	2.04875
0.854397	3.39353
2.05339	2.16538
1.48016	0.902816
2.3527	3.6985
1.95697	2.38661
2.38065	1.24067
1.4233	3.82587
1.0605	2.76898
0.587922	3.2412
1.06489	1.0419
0.922404	2.24567
1.37475	2.61456
1.65538	2.6553
0.635821	0.710139
1.36962	0.846813
1.97113	0.81692
1.13658	3.63831
0.488742	0.773755
1.96026	2.33484
1.55643	3.40989
2.38883	2.36797
1.36771	1.00261
2.12479	3.76501
1.38367	2.52992
0.900707	1.04484
0.836236	3.84496
1.20097	2.73645
0.758985	3.72111
1.35497	1.08463
1.5978	2.30593
0.469078	2.91353
1.5611	2.62204
2.20124	0.894259
1.09589	0.655165
0.570899	0.890202
2.01669	4.09947
1.54097	0.792427
2.29457	2.16873
1.44626	3.18079
2.37927	2.47755
1.44157	0.903152
1.11253	3.76444
0.998225	2.52008
0.75182	0.99917
0.662931	3.80648
1.35816	2.87617
1.59335	3.09959
0.55244	1.0617
1.42822	2.64773
2.58353	2.70387
0.921215	2.72294
0.433648	0.714843
2.02166	0.687093
1.49696	0.831781
2.32105	3.47368
1.76176	0.732193
2.24925	2.32629
1.39662	3.2133
0.943541	2.34338
0.916376	0.9221
0.925145	3.8691
0.542795	2.53475
1.35832	1.11031
1.57512	3.75384
0.539479	2.92622
1.32137	3.80597
2.7915	0.966419
1.10532	2.28473
0.218772	2.65248
2.06118	2.58355
1.60935	0.595827
2.39259	0.731851
1.52684	0.7495
2.06773	3.98316
1.38704	0.677343
1.0385	2.74192
0.891861	3.41793
0.812868	2.15737
0.633644	0.908971
1.38929	3.93569
1.68788	2.59316
0.480119	1.09396
1.17041	3.6883
3.04843	2.84294
1.13277	3.29773
0.760345	0.980622
1.94082	2.06794
1.63122	2.71554
2.26936	3.04365
1.33009	0.644387
2.40417	0.724804
1.40516	0.772489
1.15639	3.48104
0.734447	0.750726
0.787452	1.74391
0.738123	3.19735
1.35627	2.13665
1.61051	0.907267
0.558659	3.87539
1.23634	2.73246
2.70009	0.927841
1.16129	3.70429
0.31067	2.74484
1.94165	3.64641
1.61219	1.04676
2.38021	2.49161
1.43295	2.61258
2.34628	2.54214
1.42178	0.672364
1.12129	0.664922
0.785762	0.852049
0.564005	3.83844
0.652145	0.733659
1.35345	1.65357
1.6341	2.80016
0.457666	2.28918
1.25577	0.9557
3.60223	3.91913
1.13761	2.76584
0.54364	1.13166
1.99949	3.71505
1.66943	2.65841
2.50449	2.92536
1.69643	1.02422
2.27346	2.70229
1.43114	2.37328
1.14604	2.58935
0.676905	0.750622
0.716493	0.651112
0.748043	0.68787
1.38583	3.92331
1.63079	0.767673
0.549897	1.68245
1.14751	2.64448
2.34638	2.25486
1.10563	0.91765
0.34513	3.77531
2.03269	2.71195
1.41032	1.12117
2.34923	3.67455
1.32428	2.65373
2.04902	3.10004
1.48025	1.10601
1.0753	3.02582
1.07056	2.28883
0.547171	2.83302
0.693123	0.789041
1.34514	0.732271
1.54358	0.716687
0.344861	3.77717
1.10993	0.708584
2.73504	2.17686
1.20004	2.73769
0.567049	2.39894
1.97394	0.999256
1.38446	3.87433
2.35165	2.70221
0.747469	0.978062
2.04777	3.67292
1.43418	2.7254
1.03818	3.17298
0.943374	1.14965
0.633023	2.09636
0.650469	2.50074
1.36073	2.72368
1.60198	0.786106
0.429742	0.675315
1.05469	0.758141
2.61437	3.12703
1.14622	0.670974
0.448667	1.84749
1.98354	2.6071
1.54903	2.26213
2.19662	0.917094
1.28136	3.91371
2.21914	2.60623
1.42223	1.21781
0.856357	3.6677
0.880879	2.71759
0.697115	3.12031
0.645914	1.13983
1.34571	2.0942
1.56467	2.41564
0.47306	2.9141
1.01577	0.907461
2.98768	0.675374
1.07956	0.674835
0.76629	3.15307
2.0139	0.688055
1.46831	2.44583
2.25911	2.95048
1.17329	2.37299
1.9684	0.958623
1.40798	3.86069
0.882032	2.60865
0.923629	1.04226
0.438772	3.79937
0.799543	2.77688
1.38777	2.84971
1.59971	1.12121
0.63655	2.12034
1.03461	2.65542
3.39379	2.44509
1.17619	0.807862
0.481512	0.581708
1.89111	0.63946
1.5167	3.00745
2.06625	0.680589
1.97722	2.09278
2.22068	2.63854
1.43426	2.26824
1.0018	0.922497
0.634341	3.89703
0.140104	2.48224
0.567184	1.02398
1.36153	3.80203
1.63686	2.73253
0.420841	3.19587
1.12719	0.968782
3.20324	1.95932
1.05863	2.82569
0.673368	2.61795
1.94736	0.86721
1.4277	0.65191
2.00448	0.771306
2.26951	3.15419
2.20524	0.727542
1.41736	1.47481
0.836429	2.7259
0.906016	2.34504
0.379718	1.00556
0.614584	3.97718
1.42066	2.45603
1.60459	1.00337
0.423188	3.85233
1.27327	2.77076
3.41824	3.16579
1.05624	1.17824
0.493269	1.91171
1.98764	2.96598
1.47941	2.94988
1.96859	0.76576
2.67249	0.649166
2.23108	0.638337
1.46841	2.92622
1.06839	0.744062
1.00923	2.31382
0.474786	2.52356
0.632471	2.33799
1.38288	0.945019
1.68153	3.85801
0.515375	2.40566
1.1465	0.935757
2.94218	3.88962
1.08334	2.88256
0.532594	3.12913
1.90231	1.01272
1.55933	2.06755
2.06295	2.8868
2.40515	2.89976
1.822	0.82989
1.52984	0.771543
0.806164	0.701437
1.02327	3.27699
0.128332	0.693441
0.599497	2.55372
1.42664	2.93296
1.65331	2.48061
0.538257	0.895984
1.15062	3.83442
3.32558	2.46461
1.10789	1.01404
0.585954	4.03604
1.96525	2.81572
1.41627	3.02102
2.059	1.14078
2.04215	2.34475
2.23544	2.81589
1.52793	3.10392
0.911204	0.819898
0.993355	0.739852
0.437733	0.675036
0.613256	3.37416
1.38572	0.712576
1.59412	1.63882
0.694666	2.88484
1.12511	2.42345
3.18641	0.939776
1.22396	3.93735
0.658453	2.45459
1.99652	1.02461
1.41859	3.82148
2.07527	2.91893
2.07143	3.25117
1.92602	1.11246
1.53936	1.67588
0.91435	2.70628
1.22125	3.35819
1.05352	0.824643
0.589407	0.740236
1.36616	0.691375
1.63973	3.76229
0.530422	0.755919
1.08069	1.60569
3.04923	2.6211
1.13051	2.48195
0.805591	0.814593
1.87391	3.82179
1.42518	2.56912
2.14299	1.02312
2.16876	3.83199
2.10049	2.90156
1.57377	3.19896
1.07592	1.03208
1.17833	1.63703
0.543606	2.57394
0.374753	3.11251
1.3862	0.70106
1.60841	0.736629
0.56748	0.71217
1.22666	3.62156
3.60787	0.730023
1.21492	1.2889
0.589611	2.688
1.94911	2.28576
1.65897	1.02656
2.1593	3.83795
1.80278	2.70536
2.35189	1.27281
1.62079	3.77039
1.21187	3.0093
1.2803	3.09315
1.12647	1.00935
0.647773	1.71292
1.44684	2.75638
1.62274	3.05745
0.424821	0.699614
1.39241	0.709753
3.78257	0.71843
0.903116	3.52802
1.06403	0.758344
1.95826	1.63106
1.61514	2.78186
2.29719	2.3216
2.20861	1.0062
2.45455	3.87016
1.55125	2.68543
1.12659	1.09576
1.10489	3.70672
0.474825	2.98923
0.613932	3.45867
1.36532	1.16124
1.60863	1.79794
0.557696	2.78524
1.29946	3.13746
3.83652	0.766504
0.968046	0.715814
0.871354	0.748289
1.92301	3.42957
1.48727	0.782497
2.34633	1.36697
2.42459	2.93703
2.27747	2.36742
1.57241	0.988457
1.12803	3.83358
1.37752	2.65205
0.659052	1.07834
0.510687	3.7678
1.3815	2.91969
1.67568	2.64478
0.606482	1.19972
1.09538	1.64262
2.60275	2.70554
0.888798	3.1055
1.06496	0.698574
1.89001	0.675357
1.532	0.722059
2.57661	3.57006
2.67868	0.71997
2.44616	1.63335
1.5504	2.54431
0.99357	2.22726
1.05289	0.951113
0.559266	3.92386
0.539249	2.72837
1.31793	0.966319
1.67437	3.8352
0.813285	2.90332
1.13493	3.06485
2.88603	0.987088
1.00927	1.54644
0.486079	2.5033
1.85561	3.21023
1.50651	0.740222
2.70179	0.760228
3.06444	0.735101
2.88431	3.54387
1.50698	0.743289
1.09453	2.09381
1.00542	2.79081
0.574157	2.29155
0.570461	0.956935
1.41713	3.92346
1.64875	2.66201
0.716741	0.968011
0.924802	3.70823
2.82794	3.08013
1.07049	2.81375
0.584977	1.00427
1.99237	1.45566
1.5599	2.80251
2.64383	3.48626
2.80821	0.759325
2.57644	0.71982
1.52385	0.823624
1.30064	3.46575
0.957757	0.749593
0.283242	1.70549
0.682062	2.72105
1.40356	2.04791
1.6242	0.928222
0.687259	3.83505
1.05229	2.68026
2.53105	0.983954
0.997995	3.7709
0.558582	3.03048
1.98348	2.94568
1.59015	0.982426
2.61236	1.82868
2.63698	2.98436
2.66976	3.42858
1.51457	0.861278
1.01896	0.754066
1.1337	0.818404
0.439381	3.45048
0.668293	0.798921
1.39112	0.704141
1.58723	2.81557
0.729716	1.9575
1.11103	0.949268
2.94827	3.76415
1.02376	2.61827
0.504865	0.890408
1.95316	3.76463
1.46973	2.95589
2.87771	3.37945
2.05417	0.843676
2.46681	2.0517
1.53684	2.51127
1.14712	3.46143
1.01543	0.946036
1.13427	0.756795
0.698252	0.852285
1.45011	3.76635
1.60096	0.70534
0.598873	0.764279
1.13739	2.58248
3.37572	2.30958
0.863281	0.948663
0.233212	3.8336
1.98529	2.65221
1.53028	0.968145
2.86876	3.67554
2.17633	2.88208
2.57224	2.6327
1.58307	0.817612
1.04774	1.82301
1.21343	2.42564
0.348302	3.36552
0.635058	0.844565
1.36809	0.727643
1.6008	0.972525
0.806024	3.6063
1.01111	0.756939
3.43351	0.81795
1.03531	2.92132
0.563681	2.26835
1.8811	0.981304
1.62585	3.92886
2.98757	2.55725
1.86861	1.02885
2.46146	3.87666
1.55504	2.87657
0.993093	2.56154
1.08952	0.934401
0.474179	1.66595
0.615443	2.38309
1.45142	3.43871
1.65394	0.856809
0.809407	0.605294
0.946711	1.02583
3.51934	3.86021
1.03953	0.759872
0.905758	0.774001
1.9184	3.0566
1.55435	2.29321
3.05937	1.00941
1.63063	3.89152
2.00308	2.64661
1.52034	0.967813
1.1715	3.84328
1.23228	2.88075
0.2686	2.59466
0.661675	0.819744
1.51939	1.71599
1.63976	2.573
0.902739	3.57371
1.00023	0.93645
3.63277	0.729579
1.1309	0.895427
0.713655	3.64154
1.87038	0.716339
1.59432	0.606655
2.80294	3.03629
1.75926	2.24151
2.1202	0.917076
1.64611	3.79243
1.06415	2.68576
1.32705	1.09314
0.522821	3.81595
0.582526	3.04435
1.42696	2.7482
1.59129	1.01449
0.788778	1.5849
1.08158	2.45624
3.58914	3.47868
1.00422	0.841436
0.802681	0.71969
1.83444	0.8946
1.66593	4.03827
2.82809	0.710289
1.86612	0.248544
2.26611	3.09078
1.60685	2.32189
1.05996	0.973159
1.39291	3.79326
0.534972	2.55933
0.589135	1.03006
1.44552	4.06139
1.70882	2.96746
0.841546	2.27647
1.1294	0.830187
3.85987	1.58187
1.1295	2.3362
0.935577	3.5201
1.85617	0.85798
1.50141	0.661348
2.88824	1.04557
2.0114	3.9457
2.23583	0.678725
1.48909	1.07468
1.07746	2.66988
1.13825	2.21939
0.507501	0.867643
0.433104	3.78966
1.37398	2.79426
1.59589	1.03837
0.931104	4.01897
1.14775	2.95986
3.76603	2.32294
1.0281	0.880405
0.91391	1.5556
1.87554	2.32838
1.60444	3.65314
2.98069	0.936056
2.1791	0.711942
2.74095	1.04549
1.54538	4.00187
1.18466	0.77708
1.11281	0.976436
0.407952	2.64858
0.372067	2.25143
1.45049	1.04178
1.61437	3.84944
0.757507	2.69328
1.06841	1.08168
3.47626	3.78143
0.960215	3.04402
0.891788	2.34809
1.95364	0.918276
1.55186	1.33307
3.17196	2.72347
2.14351	3.74513
2.97853	0.817597
1.60093	0.716041
1.10884	0.884647
1.17669	4.13013
0.406002	0.712239
0.428733	1.04131
1.45409	3.09127
1.63805	2.2823
0.835591	1.007
1.1387	3.87807
3.85262	2.59037
0.925665	1.03574
1.06008	3.95966
1.83804	3.07819
1.48903	1.88997
3.32233	0.90745
1.97007	1.22925
3.10145	2.7107
1.45384	3.2609
1.00396	0.830105
1.0219	0.671361
0.294615	0.874595
0.510476	4.06116
1.47754	0.776526
1.67362	0.576012
0.950607	3.17227
1.05669	2.27772
3.07002	0.926296
1.10541	3.8781
0.683275	2.61537
1.87982	1.09783
1.56009	3.82671
3.26008	3.00074
2.03823	1.96828
2.62258	0.911859
1.43048	1.27001
0.936611	2.73911
1.04262	3.44041
0.68624	0.886799
0.461252	0.733402
1.48719	0.969254
1.70052	4.18044
0.91351	0.732348
0.984452	0.589008
3.92121	2.95821
1.09221	2.23704
0.763085	0.986511
1.81232	3.78658
1.44342	2.59171
3.22068	0.990779
2.16601	3.82598
2.27739	2.92932
1.53956	2.1348
1.02413	0.91104
1.15601	1.61057
1.24095	2.69721
0.627077	3.48607
	0.748279
	0.774063
	1.10148
	4.38116
	0.731544
	0.808562
	3.04075
	1.92742
	1.02674
	3.69723
	2.5867
	0.995185
	3.78244
	3.05092
	2.62257
	0.92142
	1.57727
	2.68685
	3.61518
	0.800564
	0.692019
	0.989857
	4.03816
	0.753612
	0.285592
	2.69797
	2.09012
	0.989753
	3.78658
	2.57809
	1.04293
	3.91349
	3.13849
	2.46067
	0.914746
	1.39831
	2.80184
	3.60255
	0.779313
	0.776667
	0.955116
	4.00906
	0.734089
	0.627037
	3.15847
	1.94047
	1.02246
	3.69796
	2.52384
	1.10366
	3.85224
	2.9962
	2.54145
	0.872687
	1.59972
	2.832
	3.6241
	0.764768
	0.732362
	0.85697
	4.04484
	0.707267
	0.601134
	3.3226
	1.81063
	1.26503
	3.60641
	2.49772
	1.12877
	3.72779
	3.06767
	2.27294
	0.76566
	1.60768
	2.73944
	3.56324
	0.807903
	0.700789
	0.867588
	3.88883
	0.699464
	0.987374
	3.18358
	1.89061
	1.19912
	3.60641
	2.57849
	0.996974
	3.77875
	3.06853
	2.11857
	0.822113
	1.70769
	2.74306
	3.64726
	0.895764
	0.706099
	0.958679
	3.77861
	0.705369
	0.696928
	3.1055
	2.05748
	1.19476
	3.69796
	2.44758
	1.11089
	4.09542
	2.87781
	1.67039

## Sheet: Figure 4h
Figure 4h
-Auxin (µm)	+Auxin (µm)
1.16313	0.42901
0.565265	0.4104
1.46062	0.396187
1.45464	0.552979
1.98158	0.276697
1.01218	0.263714
3.17495	0.216643
1.7642	1.00441
4.01171	0.644885
1.15502	0.57672
1.18032	1.12239
2.32994	0.525095
2.27173	0.933006
1.93556	0.309595
0.215476	0.157892
0.681775	0.339084
1.70848	1.22537
0.412102	3.12463
3.76951	2.22637
1.56664	1.89609
1.727	0.0868735
1.00289	0.434945
0.742214	0.495203
0.636127	0.636522
0.74511	0.730698
0.754714	0.466248
0.608914	0.464329
1.0525	0.324305
0.513227	0.621715
1.27213	0.254167
1.54084	0.452359
1.91891	0.398009
1.20867	0.748394
2.95404	0.410688
1.61527	0.63997
3.40929	1.32414
1.12054	0.468533
1.1819	1.05065
2.41424	0.139879
2.3858	0.342949
2.10927	0.593971
0.243617	1.24341
0.736765	3.0687
1.73575	2.23413
0.618309	1.64196
3.87826	0.126079
1.53344	0.624581
1.70243	0.434352
0.900223	0.625867
0.568178	0.725282
0.609538	0.548485
0.765415	0.476795
0.806326	0.344468
0.507339	0.513713
1.00708	0.321885
0.63395	0.318148
1.29765	0.44557
1.64151	0.768578
1.98259	0.630604
1.14282	0.624967
2.97862	1.17458
1.92072	0.425777
3.37287	0.854189
1.1079	0.267099
1.32224	0.233583
2.32075	0.39682
2.4376	1.15921
1.84294	3.06039
0.467509	2.19562
0.562953	1.81682
1.79193	0.30228
0.671626	0.98763
3.50586	0.444181
1.82277	0.701716
1.64703	0.807468
0.602648	0.426686
0.790732	0.649018
0.609457	0.295713
0.773016	0.691912
0.856141	0.402549
0.563824	0.303364
1.09786	0.320305
0.675695	1.25481
1.29976	0.368388
1.76247	0.213731
1.92244	0.894139
0.964466	0.356667
3.39541	0.94274
1.964	0.293622
3.34683	0.227596
1.08473	0.26766
1.23334	1.24557
2.38283	3.12896
2.41779	2.1246
1.87935	1.61327
0.436689	0.285615
0.614336	0.921992
1.70348	0.394011
0.419807	0.716149
3.87158	0.736469
1.81884	0.672126
1.78254	0.562033
0.996051	0.625696
0.928298	0.54657
0.690277	0.235402
0.746144	0.319939
0.78223	0.0942921
0.555087	0.739455
0.959532	0.461963
0.667984	0.271937
1.36434	1.3355
1.77178	0.369483
1.97887	1.0439
0.925787	0.359206
3.25948	0.229861
2.00308	0.285843
2.9695	1.13765
1.16827	3.07662
1.20154	2.12267
2.31561	1.84792
2.4156	0.15038
1.58906	0.699195
0.249836	0.422982
0.613066	0.778204
1.78932	0.681544
0.713203	0.601007
3.95901	0.587042
1.82102	0.561015
1.7252	0.557299
0.863871	0.381797
0.864913	0.40091
0.67001	0.315114
0.828865	0.636149
0.712074	0.363029
0.662136	0.918622
0.905141	1.36031
0.591027	0.482391
1.18707	0.996004
1.65201	0.350763
1.96339	0.225453
0.840032	0.10007
2.96299	1.17455
1.62338	3.29947
3.23077	2.0549
1.17026	2.15743
1.12949	0.29278
2.31816	0.539667
2.38198	0.461867
1.56321	0.545777
0.36167	0.608647
0.566146	0.520333
1.75766	0.682224
0.266195	0.439305
3.76262	0.294737
1.81924	0.386006
1.74904	0.279711
0.711474	0.290059
0.929656	1.11324
0.66235	0.618602
0.8025	0.733497
0.896652	1.11537
0.708462	0.642767
1.00557	0.921549
0.633392	0.26261
1.18219	0.308825
1.65399	0.505721
1.93	1.28926
1.0767	3.18467
3.1353	2.0928
1.93515	1.82523
2.97119	0.0533198
1.08642	0.537101
1.29613	0.439575
2.33073	0.651531
2.44001	0.791802
1.54655	0.690237
0.306715	0.394321
0.68238	0.482312
1.4134	0.466375
0.473005	0.297311
3.62855	0.411024
1.69518	0.379866
1.71761	0.639354
0.685667	0.461959
0.860219	1.16469
0.724827	0.921452
0.81829	0.516769
0.649032	0.884591
0.630017	0.382143
0.949512	0.221165
0.650626	0.352447
1.12997	1.36677
1.7269	3.32082
1.82886	2.00994
1.0403	1.21773
3.17878	0.266319
1.83571	0.621818
2.67751	0.457985
1.15963	0.669362
1.27988	0.703536
2.33085	0.668387
2.4701	0.626286
1.53024	0.564582
0.207396	0.62709
0.601899	0.364848
1.68655	0.458227
0.691724	0.546255
3.60764	0.860127
1.63061	0.42163
1.84357	0.791404
0.861424	0.992565
0.937237	0.503321
0.720774	1.08992
0.873484	0.283247
0.800299	0.395538
0.696306	0.12965
1.2299	1.4437
0.555901	3.36289
1.11107	1.94922
1.86273	1.07446
1.8889	0.236152
1.01888	0.545059
3.22904	0.547285
1.88656	0.832469
2.53944	0.793807
1.08519	0.939385
1.20928	0.394216
2.30337	0.569242
2.40991	0.567714
1.82697	0.472627
0.354367	0.297311
0.544266	0.423147
1.67285	0.876003
0.794303	0.474227
3.94478	0.580205
1.78919	1.30683
1.72522	0.480026
0.791448	0.947634
1.00135	0.28956
0.743372	0.276281
0.81746	0.332423
0.957346	1.35766
0.502232	3.27841
1.14618	1.80101
0.600384	1.06536
1.23467	0.383472
1.56941	0.64007
1.93269	0.433932
0.912685	0.723965
3.40139	0.713173
1.98724	1.25747
2.51142	0.556303
1.13287	0.467194
1.30326	0.589986
2.37191	0.42738
2.38074	0.381295
2.04773	0.363099
0.245281	1.2478
0.650198	0.61432
1.57414	0.757776
0.761644	0.934641
3.7482	0.472374
1.71288	0.876075
1.71784	0.30345
1.0364	0.198562
0.950369	0.108494
0.670744	1.52299
0.900219	3.17104
0.815062	1.85056
0.649574	1.29475
0.984535	0.292146
0.627675	0.630044
1.22188	0.352909
1.62734	0.707597
1.88867	0.643393
0.971745	1.01244
3.27613	0.491962
2.09137	0.428991
2.37401	0.592676
1.16699	0.23444
1.3043	0.286861
2.24892	0.27926
2.40257	1.10515
1.57018	0.474133
0.301574	0.667995
0.481534	0.437341
1.59441	0.759837
0.528791	0.345401
3.36919	0.413519
1.68456	0.0948156
1.69197	1.41011
0.887153	3.11814
1.1316	2.03323
0.629849	1.21388
0.802741	0.138076
0.799253	0.719184
0.581569	0.479772
1.20314	0.687274
0.52243	0.711812
1.24624	1.20231
1.43344	0.85662
1.86465	0.411331
0.940294	0.61061
3.16869	0.286459
2.03964	0.355239
2.13986	0.265505
1.16174	0.980144
1.30946	0.43254
2.23452	0.829446
2.36681	0.318613
1.42334	0.33028
0.316553	0.306131
0.779185	1.30751
1.53133	3.03702
0.670735	1.91936
2.79683	1.11298
1.78968	0.245817
1.64399	0.616096
0.821283	0.463762
1.03383	0.685219
0.624379	0.762437
0.859713	1.22583
0.852275	0.577588
0.672109	0.455054
1.20757	0.58336
0.60122	0.261174
1.16031	0.319805
1.64526	0.16171
1.81276	0.918475
0.925463	0.370953
3.33223	0.986043
2.17109	0.286529
2.13241	0.277802
1.19017	0.362536
1.37852	1.25943
2.34238	3.03163
2.44363	2.06436
1.20734	0.827662
0.54666	0.103547
0.699333	0.63475
1.6242	0.528687
0.715166	0.555499
3.61298	0.855445
1.8285	1.31778
1.74927	0.485301
1.13641	0.509851
0.995825	0.52054
0.631079	0.282653
0.807236	0.137819
0.870056	0.377333
0.595969	0.941657
1.02475	0.464264
0.56348	0.866091
1.27786	0.226301
1.55816	0.368892
1.78646	0.248624
0.86061	1.161
3.15152	3.01174
2.14883	2.03069
1.98927	0.803029
1.17031	0.243666
1.25786	0.767605
2.37764	0.498812
2.41213	0.623141
1.25092	0.802069
0.474604	1.42825
0.508202	0.539956
1.80515	0.498844
0.664461	0.635367
3.60694	0.369222
1.76962	0.125383
1.72963	0.296103
1.01197	0.917766
0.982717	0.385695
0.621664	0.987346
0.89009	0.292296
0.911483	0.269438
0.597069	0.20389
1.2406	1.27703
0.621075	3.19088
1.24292	1.91344
1.63306	0.770766
1.76412	0.0854985
0.957937	0.815907
3.2478	0.415039
1.97156	0.75544
2.26571	0.740392
1.20027	0.727344
1.32461	0.504653
2.3869	0.298386
2.38736	0.357966
1.17555	0.386851
0.392105	0.137674
0.584604	0.416515
1.69875	0.740727
0.735327	0.519671
3.93193	0.857553
1.80646	0.366143
1.80527	0.317422
1.0445	0.140915
1.06567	1.09082
0.632437	3.01604
0.827873	1.80133
0.71748	0.899284
0.637348	0.109444
1.23664	0.526311
0.669291	0.492718
1.23559	0.757477
1.69473	0.818032
1.91475	0.849088
1.05737	1.07992
2.82626	0.349271
1.91352	0.345164
2.73055	0.403367
1.18794	0.21276
1.40602	0.252295
2.39446	0.736607
2.32885	0.452011
1.33803	0.992839
0.410542	0.353816
0.497379	0.387172
1.61246	0.352734
0.745727	1.19859
3.24472	2.96707
1.68363	1.74483
1.7565	0.917347
0.917879	0.137219
0.923368	0.556149
0.611894	0.478072
0.828392	0.690007
0.778289	0.822011
0.686273	0.485462
1.29826	0.902953
0.555904	0.49189
1.29207	0.476664
1.80742	0.305238
1.73747	0.268516
1.13813	0.444583
2.97362	0.621892
1.96216	0.617513
2.13099	1.01976
1.28898	0.2191
1.23973	0.23306
2.44403	0.187747
2.37828	1.27284
1.64985	3.07617
0.417949	1.57927
0.744964	0.966203
1.73418	0.201062
0.786858	0.570231
3.40477	0.486241
1.72332	0.733486
1.69098	0.679486
1.01497	0.475144
1.03061	0.497668
0.58112	0.340403
0.749455	0.558228
0.770561	0.364682
0.638107	0.272119
1.16842	0.507106
0.563621	0.719715
1.32334	0.282531
1.91547	1.06487
1.65545	0.24775
1.00345	0.234036
3.28328	0.194147
1.98318	1.16004
2.54704	3.07255
1.26586	1.66175
1.30346	0.622201
2.537	0.0286531
2.41438	0.451337
1.39651	0.626237
0.56456	0.731397
0.670479	0.828786
1.68759	0.555826
0.441544	0.470242
3.51417	0.496521
1.64223	0.608962
1.65501	0.399023
0.935759	0.153782
1.0403	0.143349
0.557621	0.835931
0.782449	0.595004
0.833598	0.731477
0.659353	0.349886
1.25527	0.296734
0.5742	0.0880284
1.33042	1.22849
1.81492	3.01647
1.71314	1.6765
0.892514	0.700629
3.30534	0.0979132
1.99846	0.685521
2.06362	0.516078
1.20344	0.720412
1.32204	0.783537
2.3968	1.18516
2.3188	0.506699
1.65197	0.438115
0.305596	0.562556
0.672976	0.346471
1.72459	0.296447
0.651156	0.271273
3.42586	0.828517
1.71296	0.596574
1.60348	0.810727
1.11588	0.259913
0.89172	0.324577
0.634954	0.34759
0.834188	1.0982
0.731693	2.89544
0.663152	1.72866
1.04577	0.466583
0.604848	0.0958906
1.27328	0.616413
1.68101	0.542415
1.8025	0.725094
0.923208	0.803894
3.3013	1.43775
1.90061	0.72262
2.40104	0.536509
1.24819	0.555526
1.25195	0.261775
2.42175	0.244409
2.3091	0.537153
1.47384	0.901804
0.405424	0.563648
0.636396	1.11804
1.61636	0.294654
0.556724	0.409943
3.1939	0.0640156
1.65182	1.47779
1.60284	2.93343
1.05	1.71462
0.814389	0.251867
0.574542	0.278892
0.775899	0.608974
0.750918	0.486592
0.596535	0.735626
1.09316	0.814173
0.635322	0.943797
1.33856	0.573227
1.63104	0.469563
1.74245	0.594445
0.964702	0.316642
3.36166	0.246246
2.02187	0.575324
2.32032	0.952375
1.13017	0.530081
1.17241	0.894615
2.31982	0.35616
2.34386	0.278873
1.57873	0.348203
0.435697	1.3503
0.574006	2.92345
1.68703	1.77892
0.679253	0.752425
2.87726	0.158764
1.83451	0.655985
1.66952	0.408927
1.01043	0.621477
1.07615	0.92231
0.576066	1.60791
0.693553	0.583534
0.847418	0.507049
0.741884	0.544952
1.01956	0.435433
0.612834	0.372339
1.35989	0.548354
1.6613	0.955532
1.83842	0.772172
1.01512	1.1064
3.65032	0.288901
2.05382	0.390704
2.17522	0.143031
1.08369	1.26769
1.23685	2.97769
2.36202	1.81515
2.39772	0.85303
1.69652	0.127315
0.468118	0.641069
0.781297	0.499458
1.7114	0.722765
0.476845	0.743067
2.32622	1.2067
1.74965	0.483818
1.59069	0.485743
0.92071	0.476641
0.915173	0.303264
0.515657	0.273185
0.678585	0.161536
0.793608	1.0232
0.493969	0.546057
1.04949	1.08307
0.550583	0.363769
1.23713	0.269891
1.62036	0.185443
1.75781	0.961082
0.788971	2.76048
3.63742	1.90754
2.21151	0.719658
2.48997	0.165641
1.26908	0.656346
1.22507	0.640085
2.32786	0.765564
2.42314	0.819173
1.67277	0.884581
0.528932	0.663919
0.653119	0.365822
1.64123	0.58756
0.574531	0.337076
2.4526	0.18397
1.7949	0.231942
1.58863	1.0484
1.13872	0.55224
0.945739	0.942754
0.613262	0.203111
0.908303	0.318523
0.801885	0.169157
0.666857	1.34949
1.17726	3.05592
0.587695	1.6841
1.00547	0.772226
1.72511	0.129112
1.63366	0.66288
1.00679	0.531218
3.39045	0.851086
2.25261	0.888607
2.29548	0.787596
1.25087	0.538672
1.16413	0.575426
2.39337	0.50416
2.42828	0.34821
1.2323	0.346285
0.483307	1.00262
0.577669	0.334694
1.69824	0.959595
0.620262	0.429122
2.40981	0.322473
1.78066	0.0658103
1.68048	1.13993
0.87946	2.98996
0.856651	1.71293
0.537879	0.703163
0.733638	0.191356
0.894045	0.633753
0.611989	0.625227
1.06603	0.670556
0.56066	0.863067
1.1965	0.806477
1.50997	0.481356
1.70767	0.436986
1.20947	0.524612
3.45087	0.213965
2.29459	0.253841
2.25973	0.976847
1.13227	0.358053
1.09808	1.04638
2.4357	0.2745
2.37181	0.254874
1.47092	0.705911
0.311186	1.24568
0.477913	2.84117
1.62755	1.68749
1.08025	0.732287
2.65915	0.270655
1.76341	0.676249
1.65992	0.62219
1.05126	0.829784
0.835715	0.923864
0.706092	0.521887
0.74131	0.489707
0.704119	0.33986
0.543257	0.608547
1.25682	0.325252
0.579273	0.154185
1.23024	0.990638
1.72942	0.604458
1.56557	1.0128
0.981598	0.244209
3.47816	0.345366
2.31056	0.152066
1.84711	1.05045
1.17588	2.93659
1.12447	1.64449
2.3828	0.737953
2.35327	0.191369
1.48348	0.632968
0.65019	0.604103
0.637377	0.708764
1.78253	0.77906
0.551457	0.442228
2.60178	0.596768
1.60039	0.232011
1.65002	0.422571
1.29302	0.466619
0.975641	0.38474
0.736187	1.03622
0.900101	0.352518
0.851642	0.882848
0.562805	0.213349
1.11043	0.263517
0.599287	0.672395
1.21598	1.03095
1.52313	2.77238
1.58576	1.44877
1.04293	0.676436
3.46863	0.165466
2.14169	0.63355
2.2493	0.472099
1.23185	0.777562
1.05097	0.833634
2.34999	0.478946
2.41702	0.724973
1.74153	0.375874
0.415405	0.407609
0.597761	0.462308
1.69968	0.412254
0.676288	1.11712
2.314	0.551091
0.664264	1.21081
0.847201	0.499454
0.786566	0.0694046
0.454098	0.356671
1.08976	0.880278
0.605506	2.91041
1.25146	1.64811
1.66794	0.867395
1.5975	0.156825
0.991192	0.853103
3.67835	0.556554
2.29133	0.606156
2.2649	0.806051
1.22784	0.427482
1.11532	0.494276
2.45855	0.381861
2.36182	0.646606
1.37716	0.232873
0.539995	0.232777
0.536105	1.06827
1.69303	0.632839
0.522075	1.29139
1.99861	0.3637
0.696405	0.170311
0.790826	0.136433
1.05536	1.02234
0.59348	2.98083
1.2622	1.6645
0.615123	0.758795
1.28111	0.303621
1.7288	0.685399
1.7628	0.609788
1.02116	0.876556
3.42769	0.84709
2.23707	0.56892
2.30175	1.09781
1.30529	0.273223
1.02625	0.686133
2.48525	0.151799
2.38439	0.209
1.60852	1.08308
0.542125	0.599708
0.446178	1.43087
1.60608	0.301586
0.865222	0.291158
2.24537	0.38723
0.697989	0.820671
0.846842	2.96562
0.986563	1.63813
0.673657	0.822456
1.10128	0.167842
0.556284	0.615713
1.36301	0.403546
1.533	0.782282
1.81348	0.919106
1.07745	0.459127
3.49929	0.832721
2.1496	0.251382
2.29064	0.436661
1.44626	0.344157
0.966642	0.156936
2.46251	1.13307
2.3422	0.544209
1.43453	1.10991
0.362355	0.265234
0.38571	0.229715
1.88531	0.227519
0.8078	1.11444
2.39931	2.88054
0.6309	1.71826
0.850636	0.75534
0.864031	0.0940691
0.673518	0.739363
1.0835	0.581169
0.527092	0.802938
1.36833	0.865634
1.48768	0.607587
1.66825	0.831601
0.945072	0.533732
3.57947	0.557541
2.41418	0.361876
2.25299	0.39012
1.28051	1.15232
1.0223	0.421678
2.44552	1.47243
2.49751	0.408682
1.53684	0.169502
0.278629	0.143558
0.500072	1.03518
2.0576	3.14567
0.81989	1.74807
2.17305	0.634259
0.628656	0.15599
0.832237	0.716332
0.749232	0.655302
0.684769	0.710123
1.13594	0.813134
0.697569	0.347685
1.41495	0.554496
1.66569	0.395859
1.80123	0.532852
0.993786	0.295102
3.49441	0.244855
2.26211	1.21812
2.24212	0.535692
1.31823	1.10822
1.11544	0.354481
2.42996	0.444646
2.52911	0.221445
1.47741	1.13706
0.227925	2.90034
0.445533	1.89177
1.92129	0.332105
0.536135	0.15026
2.7359	0.689946
0.674386	0.684933
0.737513	0.797488
0.988426	0.823163
0.619553	0.657089
1.22539	0.507614
0.605314	0.31721
1.38143	0.572606
1.60882	0.4222
1.92839	0.169163
1.04079	1.11863
3.32147	0.522572
2.14244	0.943341
2.29056	0.222335
1.24145	0.336012
1.0778	0.156349
2.38442	0.997254
2.52992	2.89775
1.37097	1.8011
0.390021	0.851934
0.499049	0.216788
1.9195	0.862697
0.861057	0.598121
2.46039	0.714516
0.680289	0.836497
0.784485	0.674727
0.806229	0.5358
0.581847	0.360495
1.04569	0.638311
0.509967	0.335501
1.31807	0.369533
1.6389	1.16019
1.77824	0.495688
0.99566	1.21946
3.46414	0.32715
2.21631	0.169759
2.22271	0.372222
1.37288	0.923396
1.07361	2.8114
2.40396	1.69037
2.58764	0.392521
1.4882	0.250928
0.272187	0.796719
0.481096	0.570267
1.92837	0.807901
0.594462	0.692285
2.9604	0.522529
0.698936	0.672655
0.837318	0.292262
0.795133	0.476593
0.686873	0.358455
1.28008	1.18696
0.585472	0.433095
1.32706	1.36411
1.76337	0.300769
1.83026	0.0715122
1.03137	0.400417
3.20015	0.999134
2.1399	2.92973
2.39924	1.84163
1.15623	0.417667
1.13225	0.150619
2.40578	0.939458
2.54361	0.537976
1.39977	0.922368
0.23444	0.872661
0.398585	0.456541
1.90281	0.932129
0.51598	0.279274
3.33793	0.437623
0.642054	0.399906
0.83503	1.24355
0.988832	0.458766
0.697672	1.28309
1.01954	0.376049
0.658876	0.393006
1.34088	0.195215
1.65142	1.00523
1.78735	2.74111
0.960466	1.84833
3.06518	0.474043
1.95746	0.133225
2.0976	1.10291
1.20171	0.557811
1.07233	0.848719
2.32483	0.708309
2.48906
1.36503
0.362848
0.55203
1.90632
0.752956
3.34808
0.660061
0.833339
0.995243
0.681463
1.06268
0.604008
1.44385
1.68171
1.73486
1.09001
2.67108
2.19585
2.23585
1.34363
1.05891
2.26948
2.44743
1.3096
0.314735
0.532054
1.84919
0.657718
2.75854
0.724266
0.899016
0.882784
0.527763
1.05751
0.574565
1.5015
1.83881
1.73663
1.12786
2.71007
2.18626
2.13486
1.30711
1.07926
2.3502
2.4624
1.69537
0.370163
0.468822
1.7702
0.755541
3.10011
0.683937
0.751085
0.853943
0.687375
1.03596
0.610787
1.36513
1.85719
1.72534
0.972421
2.76539
1.98239
2.14501
1.34283
1.18241
2.23107
2.54994
1.5727
0.469187
0.327012
1.50242
0.569148
3.06994
0.689996
0.805791
0.939004
0.767091
0.985845
0.579959
1.41984
1.88839
1.62191
0.878825
3.08436
1.96602
2.15249
1.26729
1.03634
2.30391
2.55595
1.83771
0.378801
0.590878
1.34702
0.42594
3.40493
0.692928
0.79156
0.99301
0.78638
1.01782
0.559476
1.35908
1.81397
1.70253
1.02109
3.06101
1.98826
2.09684
1.23155
1.18002
2.24662
2.58649
1.97259
0.399906
0.403299
0.946732
3.55635
0.666611
0.742766
1.16555
0.633067

## Sheet: Supplementary Figure 1
Supplementary Figure 1
Time (min)	Row 1 Column 1 Pair 1	Row 1 Column 1 Pair 2	Row 1 Column 2 Pair 1	Row 1 Column 2 Pair 2	Row 1 Column 3 Pair 1	Row 1 Column 3 Pair 2	Row 1 Column 4 Pair 1	Row 1 Column 4 Pair 2	Row 2 Column 1	Row 2 Column 2	Row 2 Column 3	Row 2 Column 4 Pair 1	Row 2 Column 4 Pair 2	Row 3 Column 1	Row 3 Column 2 Pair 1	Row 3 Column 2 Pair 2	Row 3 Column 3	Row 3 Column 4 Pair 1	Row 3 Column 4 Pair 2	Row 4 Column 1 Pair 1	Row 4 Column 1 Pair 2	Row 4 Column 2 Pair 1	Row 4 Column 2 Pair 2	Row 4 Column 3 Pair 1	Row 4 Column 3 Pair 2	Row 4 Column 4	Row 5 Column 1	Row 5 Column 2 Pair 1	Row 5 Column 2 Pair 2	Row 5 Column 3 Pair 1	Row 5 Column 3 Pair 2	Row 5 Column 4 Pair 1	Row 5 Column 4 Pair 2
0	1.0017	0.97726	0.962445	0.771511	1.12719	1.15645	1.52873	1.24025	0.909433	0.986483	0.915128	3.4959	1.1619	1.73889	0.699709	1.92764	0.8897	0.804019	0.706718	2.86117	0.67228	5.505	0.987175	0.767525	0.57485	0.44885	1.15248	1.22343	1.22209	1.76522	4.24922	0.853253	0.73264
0.25	1.03491	0.793235	0.932501	0.719941	1.07377	1.14565	1.30687	1.08552	0.894187	1.00663	0.999328	3.33719	1.07853	1.44675	0.846946	1.96245	0.899072	0.868685	0.717145	2.63974	0.722509	5.24845	0.933142	0.775658	0.570188	0.55056	0.905309	1.07212	1.19376	1.69549	4.42016	0.802328	0.633526
0.5	0.994571	1.10664	0.769526	0.627615	1.06085	1.17517	1.52781	1.15984	0.82577	0.983319	1.00527	3.46773	1.23574	1.55767	0.681355	1.89686	0.960189	0.767689	0.683984	2.19451	0.714348	5.04027	0.908891	0.767521	0.445786	0.463114	0.723543	1.04858	1.22973	1.88022	4.63728	0.693939	0.872436
0.75	1.03709	1.0047	0.863399	0.695294	1.12567	1.14661	1.43506	1.30581	0.7423	0.609499	0.990133	3.37701	1.37639	1.119	0.627297	1.78738	0.861453	0.939372	0.735337	2.62251	0.723606	4.74625	0.731501	0.783069	0.661366	0.539848	0.755706	1.0976	1.24504	2.01191	3.88493	0.972229	0.778736
1	1.03369	1.21913	0.876151	0.7121	1.18818	1.16591	1.33317	1.00048	0.680457	0.732168	0.93972	3.44805	1.25503	1.15118	0.657647	1.81207	0.878908	0.876617	0.739942	3.02793	0.763574	5.58245	0.978093	0.769766	0.494802	0.611792	1.19523	0.951312	1.22161	1.83783	4.29063	0.87401	1.01448
1.25	0.954678	0.947554	0.943641	0.644941	1.10399	1.08818	1.49657	1.22558	0.790325	0.798405	0.883508	3.37884	1.1864	0.7974	0.724258	1.67169	0.900745	0.870373	0.707509	2.61987	0.538238	4.96319	0.893744	0.719707	0.600617	0.573841	0.921486	1.14128	1.12892	1.86743	4.06528	0.844086	0.906089
1.5	1.01942	1.17587	0.945389	0.7081	1.18839	1.16877	1.45446	1.36253	0.695924	0.828837	0.996268	3.49277	1.06977	0.77033	0.675856	1.74516	0.912902	0.843269	0.689128	2.10013	0.625278	5.19193	0.863649	0.783135	0.753388	0.615085	1.05436	1.31989	1.20158	1.71153	4.01618	0.826972	0.891753
1.75	1.05605	1.12977	0.88248	0.689449	1.13475	1.06172	1.44341	1.0446	0.734445	0.8905	0.941831	3.70379	1.16554	1.11189	0.751538	1.72148	0.966568	0.629388	0.707814	2.23411	0.81031	4.69057	0.750203	0.792227	0.613952	0.56199	0.80886	0.983525	1.22047	2.39061	4.15579	0.885245	0.887794
2	0.984343	1.04942	0.911575	0.700627	1.06546	1.138	1.46167	1.03373	0.767514	0.72285	0.98349	3.67214	1.29212	0.737723	0.806693	1.86897	0.867339	0.797924	0.773125	2.71988	0.486782	4.04897	1.04413	0.805206	0.770997	0.598084	0.905206	0.87971	1.30232	2.80688	4.16648	0.714675	0.870968
2.25	1.00965	0.900771	0.825293	0.722315	1.13283	1.1584	1.35282	1.07696	0.785739	0.835905	0.900445	3.77213	1.33564	1.04158	0.783783	1.91583	0.737736	0.800762	0.713135	2.70402	0.571989	4.90167	0.808165	0.736596	0.628705	0.585725	0.973688	1.08045	1.18726	3.38987	4.21219	0.865522	0.737303
2.5	1.06262	1.10869	0.862707	0.772772	1.11259	1.12139	1.53205	1.10006	0.786593	0.882831	0.957933	3.62829	1.30666	1.00566	0.741233	1.6602	0.975277	0.823	0.657323	2.46652	0.452922	4.65314	1.14945	0.749146	0.784534	0.646663	0.960596	1.1125	1.2701	2.8724	4.27562	0.769223	0.84159
2.75	1.00446	1.21004	0.918423	0.67493	1.13304	1.15952	1.47004	1.27766	0.652546	0.962783	0.858981	3.74726	1.2183	1.03773	0.769778	1.77759	0.848847	0.891851	0.718404	2.35058	0.487593	4.60269	0.901351	0.773248	0.677923	0.79208	1.04469	1.13965	1.30013	2.87556	4.70942	0.870708	1.01711
3	1.01331	1.16653	0.875645	0.701463	1.12468	1.14496	1.35514	1.1053	0.670088	0.957343	0.944798	3.75961	1.33078	1.09235	0.67146	1.63575	0.902145	0.697382	0.787412	1.96834	0.442906	4.82492	0.970728	0.76578	0.740459	0.665539	0.808949	1.1895	1.24893	2.75362	4.8862	0.827674	0.8134
3.25	1.03181	1.07602	0.869472	0.605926	1.14824	1.24121	1.47482	1.10616	0.783759	0.802986	0.976312	3.873	1.16768	1.49867	0.842426	1.79874	0.808081	0.831527	0.722284	1.7123	0.700802	4.29882	0.999725	0.747344	0.676708	0.635812	0.911792	1.14126	1.25525	2.36279	4.44504	0.81108	0.995741
3.5	0.977052	1.02862	0.828538	0.66256	1.1212	1.12008	1.40312	1.07611	0.750622	0.871997	0.897988	3.78244	1.18786	1.41248	0.744826	1.79421	1.04498	0.771857	0.748738	2.6581	0.791488	4.07402	0.878067	0.774742	0.682254	0.642224	1.07081	0.993655	1.34668	2.31811	4.04683	0.853066	0.908164
3.75	0.980509	1.06793	0.896993	0.667848	1.07291	1.16268	1.43059	1.21687	0.628657	0.900212	0.936673	3.75461	1.23992	1.72947	0.656963	1.80091	0.971633	0.830682	0.734328	2.0187	0.603557	4.39739	0.837626	0.767248	0.733098	0.605951	1.01402	1.12326	1.29459	2.08194	4.22599	0.889239	0.912465
4	0.976812	1.10533	0.988236	0.629256	1.10461	1.11559	1.36158	1.35477	0.822844	0.734162	0.878682	3.56648	1.18639	1.73345	0.588043	1.87004	0.828211	0.751673	0.782233	2.55185	0.635296	4.51032	1.03441	0.793822	0.548103	0.528561	0.788772	1.10223	1.25168	2.21592	3.51982	0.845774	0.93848
4.25	0.938499	1.25234	0.953034	0.52658	1.10425	1.12061	1.50134	1.25525	0.691738	0.747926	0.999383	3.6312	1.14787	1.52857	0.681482	1.87675	0.882026	0.803197	0.738827	2.58667	0.447161	3.99429	0.830813	0.743566	0.729959	0.652162	0.774133	1.17428	1.31616	2.36365	3.32597	0.846044	0.958786
4.5	1.02715	1.06576	0.970068	0.699009	1.24302	1.18578	1.37281	1.33782	0.698064	0.863243	0.913592	3.59352	1.29929	1.96085	0.746572	1.95269	0.96415	0.773688	0.714543	2.47164	0.665391	3.70026	0.931717	0.758961	0.68196	0.58746	0.745425	0.991262	1.31089	2.9173	3.2002	0.796543	0.892915
4.75	0.988683	1.23468	0.950299	0.622207	1.13096	1.17512	1.32759	1.45601	0.639254	0.826995	0.911904	3.6097	1.41158	2.11077	0.744718	1.92111	0.996009	0.751322	0.777121	2.39375	0.542264	3.00804	0.542857	0.774282	0.584365	0.530171	0.996121	1.14276	1.33816	2.99431	3.71177	0.948614	0.962642
5	0.964364	1.17885	1.05469	0.578774	1.08714	1.11388	1.54103	1.24808	0.804371	0.941393	1.07527	3.29244	1.19483	2.22183	0.762811	1.99855	0.997077	0.726245	0.703284	2.49184	0.265707	4.16278	0.935477	0.738066	0.680863	0.60234	0.958325	1.13708	1.29987	2.95497	3.96817	0.943547	0.977473
5.25	1.02721	1.13423	0.90963	0.488099	1.13614	1.09147	1.32283	1.27437	0.827655	0.834766	0.953129	3.48318	1.36386	2.28042	0.715705	2.10412	0.80132	0.763344	0.78846	2.88681	0.456056	3.93167	0.879902	0.774352	0.69242	0.587324	1.09317	1.19095	1.1149	2.6636	3.73563	0.805786	0.922124
5.5	1.04056	1.30974	0.950095	0.634579	1.14482	1.13205	1.49674	1.48776	0.835505	0.903244	0.989024	3.32956	1.05506	2.1443	0.844432	2.30704	1.07641	0.930624	0.762676	1.57852	0.600469	4.20324	0.955207	0.74585	0.67509	0.651282	0.870383	1.28851	1.15027	2.48722	3.86523	0.901921	0.878019
5.75	0.996575	1.06361	0.822196	0.664176	1.14802	1.06632	1.51201	1.30075	0.648387	0.948148	1.05807	3.02143	0.989947	2.35934	0.725601	2.21493	0.880962	0.70421	0.797328	2.28274	0.662221	3.98277	0.896568	0.762929	0.590684	0.583186	0.88979	1.28039	1.16055	3.59924	4.01121	0.786731	0.942818
6	0.961677	1.17556	0.835613	0.613997	1.06324	1.16429	1.40832	1.41018	0.755109	0.727141	0.937587	3.08838	1.09435	2.42378	0.771791	2.27351	0.830779	0.756469	0.762601	2.07925	0.54064	4.50558	0.992907	0.750915	0.656604	0.588975	0.857628	1.30587	1.29457	4.2162	4.19346	0.863735	0.989089
6.25	1.03363	1.17042	0.897708	0.643206	1.11159	1.08911	1.49265	1.37508	0.760185	0.764658	0.982668	3.29002	1.18653	2.34245	0.85062	2.11323	0.91362	0.72272	0.816072	1.84413	0.34195	4.34971	0.952299	0.707326	0.605302	0.641571	1.01043	1.05075	1.19166	4.36961	3.9233	0.915752	0.945565
6.5	0.973787	1.28434	0.849125	0.660258	1.16319	1.12634	1.38239	1.40734	0.807699	0.944092	0.974877	3.40483	1.09003	2.66145	0.887813	2.02263	0.85086	0.801724	0.744308	2.12148	0.531154	4.45961	1.10475	0.708254	0.633347	0.529039	0.981736	1.205	1.29875	4.24721	3.92816	0.871422	0.859357
6.75	1.0818	1.34059	0.857222	0.662533	1.09687	1.05497	1.40663	1.35826	0.716202	0.76766	0.998116	3.52343	1.1091	3.1924	0.848726	2.02532	0.94696	0.776227	0.721353	2.60179	0.77861	4.3493	1.08145	0.703445	0.652277	0.712881	0.879462	1.17972	1.2501	4.45219	3.76053	0.794341	0.907146
7	1.02081	1.16599	0.893144	0.750747	1.17432	1.12902	1.45669	1.36889	0.751264	0.882801	0.91094	3.56815	1.1531	3.23506	0.727974	2.01294	0.917524	0.800576	0.804257	2.95822	0.300907	3.99596	0.889872	0.742554	0.579988	0.571184	0.842024	1.0538	1.25763	4.53153	3.91106	0.9258	0.912974
7.25	1.00621	1.27362	0.939661	0.635771	1.0872	1.13908	1.43722	1.32959	0.820408	0.902101	0.978959	3.6428	1.18329	2.92064	0.767092	2.01417	0.903304	0.776872	0.719926	2.99314	0.738164	4.09544	1.0336	0.727223	0.678971	0.664175	0.779062	1.18376	1.18085	4.59091	4.20194	0.805623	0.916955
7.5	1.07486	1.14721	0.857704	0.806933	1.18419	1.21126	1.4096	1.31896	0.73143	0.738174	0.899423	3.6574	1.09155	3.03329	0.754752	2.10726	0.833544	0.852848	0.794967	2.48721	0.460499	4.62396	0.885538	0.716699	0.521776	0.73131	0.993776	0.922487	1.16459	5.07145	4.07568	0.959839	0.935248
7.75	1.09604	1.173	0.83104	0.722275	1.16466	1.13094	1.51465	1.40494	0.66872	0.743529	0.93773	3.56893	1.20183	3.01584	0.856798	2.11376	1.0659	0.838847	0.840501	3.24316	0.735719	4.62346	0.987101	0.71413	0.694528	0.606541	0.912649	1.12144	1.14126	4.98351	4.6768	1.03073	0.915872
8	1.07612	1.2266	0.64806	0.73227	1.101	1.07358	1.57969	1.48425	0.799238	1.01503	0.92138	3.35701	1.02954	3.08974	0.813985	2.17868	0.806293	0.794705	0.794867	2.5318	0.499515	5.70425	0.953002	0.709176	0.591392	0.659283	0.960178	1.16254	1.20556	4.67378	4.8472	0.963816	0.923114
8.25	1.09002	1.21015	0.792793	0.620156	1.13732	1.09949	1.37459	1.38425	0.802084	0.890237	0.946665	3.43172	1.07725	2.97931	0.784738	2.01834	1.07162	0.766398	0.77105	2.31004	0.641556	5.1385	0.9893	0.708043	0.664091	0.562822	0.870136	1.18134	1.25467	4.59917	4.7104	0.880739	0.886143
8.5	1.11481	1.26047	0.828001	0.697227	1.20293	1.10197	1.40663	1.22003	0.69832	0.846299	0.927343	3.41229	1.07231	3.13839	0.846883	1.88895	0.828344	0.770436	0.741788	2.27533	0.409815	5.07927	0.844397	0.720818	0.751248	0.541348	0.866672	1.08628	1.22435	4.34059	5.09048	0.948787	0.990015
8.75	1.0538	1.23639	0.788072	0.645598	1.16264	1.15835	1.52079	1.18565	0.744658	0.669848	0.905791	3.28342	1.04152	3.28363	0.835658	2.00092	0.807655	0.858639	0.828779	2.44012	0.576622	5.02317	1.05361	0.722655	0.585742	0.584297	0.971354	1.10747	1.21195	4.63067	5.17753	0.94268	0.962922
9	1.04626	1.28392	0.823049	0.681479	1.1314	1.06274	1.43154	1.26195	0.89211	0.872247	1.00592	3.21153	1.14957	3.40341	0.784966	1.92841	0.817851	0.851554	0.765308	2.77829	0.715106	5.34536	1.02266	0.714225	0.734408	0.546247	0.910014	1.03412	1.26457	4.54028	5.23685	0.888357	1.05136
9.25	1.14297	1.44751	0.730021	0.611065	1.13088	1.05727	1.45358	1.12454	0.751354	1.07981	1.01049	3.20792	1.08152	3.37146	0.679462	1.89927	0.847818	0.845803	0.789376	2.94041	0.594325	6.23906	0.860678	0.729204	0.689351	0.541462	0.937731	1.17676	1.17624	4.71688	5.52925	0.973078	1.00671
9.5	1.09428	1.68978	0.81391	0.709123	1.18542	1.09607	1.5569	1.43998	0.749135	0.704099	0.945855	3.11443	1.1592	3.34694	0.807548	1.9162	0.894125	0.884141	0.83993	2.80071	0.674277	5.53508	0.990346	0.710227	0.625313	0.548396	0.882396	1.3478	1.21862	4.206	5.43714	0.94662	0.9083
9.75	1.19296	1.73319	0.724216	0.752842	1.07614	1.06464	1.44876	1.01176	0.790447	0.87622	0.98763	3.215	1.08028	3.40205	0.846313	1.9489	0.92929	0.870309	0.809374	3.21991	0.680898	4.73429	0.869836	0.719451	0.660642	0.597616	0.976198	1.0292	1.30244	4.44358	5.48341	0.923172	0.952066
10	1.17561	1.544	0.898027	0.719315	1.14868	1.04322	1.6117	1.00687	0.767159	1.12362	0.953023	2.95326	1.14291	3.26828	0.722291	2.08351	0.939613	0.790257	0.810389	2.98834	0.559971	5.22643	0.903786	0.737669	0.91511	0.521015	1.02035	1.14603	1.20579	4.71254	5.65896	0.915837	0.86123

[truncated: 5 more sheets: Supplementary Figure 3a, Supplementary Figure 3b, Supplementary Figure 4, Supplementary Figure 5, Supplementary Figure 6]
